# Supplementary material for: Temporal signals in dairy cattle slurry and fertilized field soil resistomes and bacterial communities
Source: Front Microbiol. 2026 Jan 20;16:1666851. doi: 10.3389/fmicb.2025.1666851 (PMC12865810; doi:10.3389/fmicb.2025.1666851)
Supplement: Supplementary file 1 [file Data_Sheet_1.ZIP]

Archive with 12 entries (11 files):
- Williams et al. Supplementary Material/
- __MACOSX/._Williams et al. Supplementary Material
- Williams et al. Supplementary Material/Supplementary_file_3.xlsx
- __MACOSX/Williams et al. Supplementary Material/._Supplementary_file_3.xlsx
- Williams et al. Supplementary Material/Supplementary_file_2.xlsx
- __MACOSX/Williams et al. Supplementary Material/._Supplementary_file_2.xlsx
- Williams et al. Supplementary Material/Supplementary_file_4.xlsx
- __MACOSX/Williams et al. Supplementary Material/._Supplementary_file_4.xlsx
- Williams et al. Supplementary Material/Supplementary Graphs and Tables.docx
- __MACOSX/Williams et al. Supplementary Material/._Supplementary Graphs and Tables.docx
- Williams et al. Supplementary Material/Supplementary_file_1.xlsx
- __MACOSX/Williams et al. Supplementary Material/._Supplementary_file_1.xlsx
