# Supplementary material for: Temporal signals in dairy cattle slurry and fertilized field soil resistomes and bacterial communities
Source: Front Microbiol. 2026 Jan 20;16:1666851. doi: 10.3389/fmicb.2025.1666851 (PMC12865810; doi:10.3389/fmicb.2025.1666851)
Supplement: Supplementary file 1 [file Data_Sheet_1.ZIP › Williams et al. Supplementary Material/Supplementary_file_3.xlsx]

## Sheet: Sheet2
MAG	Origin	Domain	Phylum	Class	Order	Family	Genus	Species	fastani_reference	fastani_reference_radius	fastani_taxonomy	fastani_ani	fastani_af	closest_placement_reference	closest_placement_taxonomy	closest_placement_ani
bin.212_Slurry	Slurry	d__Bacteria	p__Firmicutes_A	c__Clostridia	o__Christensenellales	f__CAG-74	g__DTU024	s__DTU024 sp001513425	GCA_001513425.1	95	d__Bacteria;p__Firmicutes_A;c__Clostridia;o__Christensenellales;f__CAG-74;g__DTU024;s__DTU024 sp001513425	99.47	0.82	GCA_001513425.1	d__Bacteria;p__Firmicutes_A;c__Clostridia;o__Christensenellales;f__CAG-74;g__DTU024;s__DTU024 sp001513425	99.47
bin.47_Slurry	Slurry	d__Bacteria	p__Bacteroidota	c__Bacteroidia	o__Bacteroidales	f__WCHB1-69	g__UBA5266	s__UBA5266 sp002411545	GCA_002411545.1	95	d__Bacteria;p__Bacteroidota;c__Bacteroidia;o__Bacteroidales;f__WCHB1-69;g__UBA5266;s__UBA5266 sp002411545	99.57	0.7	GCA_002411545.1	d__Bacteria;p__Bacteroidota;c__Bacteroidia;o__Bacteroidales;f__WCHB1-69;g__UBA5266;s__UBA5266 sp002411545	99.57
bin.39_Slurry	Slurry	d__Bacteria	p__Firmicutes_A	c__Clostridia	o__Saccharofermentanales	f__DTU023	g__UBA4923	s__UBA4923 sp001512945	GCA_001512945.1	95	d__Bacteria;p__Firmicutes_A;c__Clostridia;o__Saccharofermentanales;f__DTU023;g__UBA4923;s__UBA4923 sp001512945	99.6	0.85	GCA_001512945.1	d__Bacteria;p__Firmicutes_A;c__Clostridia;o__Saccharofermentanales;f__DTU023;g__UBA4923;s__UBA4923 sp001512945	99.6
bin.372_Slurry	Slurry	d__Bacteria	p__Bacteroidota	c__Bacteroidia	o__Bacteroidales	f__Marinilabiliaceae	g__UBA7646	s__UBA7646 sp002427105	GCA_002427105.1	95	d__Bacteria;p__Bacteroidota;c__Bacteroidia;o__Bacteroidales;f__Marinilabiliaceae;g__UBA7646;s__UBA7646 sp002427105	99.15	0.92	GCA_002427105.1	d__Bacteria;p__Bacteroidota;c__Bacteroidia;o__Bacteroidales;f__Marinilabiliaceae;g__UBA7646;s__UBA7646 sp002427105	99.15
bin.381_Slurry	Slurry	d__Bacteria	p__Verrucomicrobiota	c__Lentisphaeria	o__Victivallales	f__Victivallaceae	g__UBA7640	s__UBA7640 sp002483765	GCA_002483765.1	95	d__Bacteria;p__Verrucomicrobiota;c__Lentisphaeria;o__Victivallales;f__Victivallaceae;g__UBA7640;s__UBA7640 sp002483765	98.82	0.77	GCA_002483765.1	d__Bacteria;p__Verrucomicrobiota;c__Lentisphaeria;o__Victivallales;f__Victivallaceae;g__UBA7640;s__UBA7640 sp002483765	98.82
bin.199_treated_soil	Treated Soil	d__Bacteria	p__Bacteroidota	c__Bacteroidia	o__Flavobacteriales	f__Flavobacteriaceae	g__Flavobacterium	s__Flavobacterium pectinovorum	GCF_900142715.1	95	d__Bacteria;p__Bacteroidota;c__Bacteroidia;o__Flavobacteriales;f__Flavobacteriaceae;g__Flavobacterium;s__Flavobacterium pectinovorum	96.2	0.83	GCF_900142715.1	d__Bacteria;p__Bacteroidota;c__Bacteroidia;o__Flavobacteriales;f__Flavobacteriaceae;g__Flavobacterium;s__Flavobacterium pectinovorum	96.2
bin.17_Slurry	Slurry	d__Bacteria	p__Desulfobacterota_A	c__Desulfovibrionia	o__Desulfovibrionales	f__Desulfomicrobiaceae	g__Desulfomicrobium	s__Desulfomicrobium apsheronum	GCF_900114115.1	95	d__Bacteria;p__Desulfobacterota_A;c__Desulfovibrionia;o__Desulfovibrionales;f__Desulfomicrobiaceae;g__Desulfomicrobium;s__Desulfomicrobium apsheronum	97.28	0.91	GCF_900114115.1	d__Bacteria;p__Desulfobacterota_A;c__Desulfovibrionia;o__Desulfovibrionales;f__Desulfomicrobiaceae;g__Desulfomicrobium;s__Desulfomicrobium apsheronum	97.28
bin.93_Slurry	Slurry	d__Bacteria	p__Cloacimonadota	c__Cloacimonadia	o__Cloacimonadales	f__Cloacimonadaceae	g__UBA1032	s__UBA1032 sp002410505	GCA_002410505.1	95	d__Bacteria;p__Cloacimonadota;c__Cloacimonadia;o__Cloacimonadales;f__Cloacimonadaceae;g__UBA1032;s__UBA1032 sp002410505	99.68	0.97	GCA_002410505.1	d__Bacteria;p__Cloacimonadota;c__Cloacimonadia;o__Cloacimonadales;f__Cloacimonadaceae;g__UBA1032;s__UBA1032 sp002410505	99.68
bin.5_Slurry	Slurry	d__Bacteria	p__Firmicutes_A	c__Clostridia	o__Clostridiales	f__Clostridiaceae	g__Proteiniclasticum	s__Proteiniclasticum ruminis	GCF_000701905.1	95	d__Bacteria;p__Firmicutes_A;c__Clostridia;o__Clostridiales;f__Clostridiaceae;g__Proteiniclasticum;s__Proteiniclasticum ruminis	98.27	0.95	GCF_000701905.1	d__Bacteria;p__Firmicutes_A;c__Clostridia;o__Clostridiales;f__Clostridiaceae;g__Proteiniclasticum;s__Proteiniclasticum ruminis	98.27
bin.315_treated_soil	Treated Soil	d__Bacteria	p__Bacteroidota	c__Bacteroidia	o__Flavobacteriales	f__Weeksellaceae	g__Chryseobacterium	s__Chryseobacterium luteum	GCF_000737785.1	95	d__Bacteria;p__Bacteroidota;c__Bacteroidia;o__Flavobacteriales;f__Weeksellaceae;g__Chryseobacterium;s__Chryseobacterium luteum	98.25	0.97	GCF_000737785.1	d__Bacteria;p__Bacteroidota;c__Bacteroidia;o__Flavobacteriales;f__Weeksellaceae;g__Chryseobacterium;s__Chryseobacterium luteum	98.25
bin.90_Slurry	Slurry	d__Bacteria	p__Synergistota	c__Synergistia	o__Synergistales	f__Synergistaceae	g__Syner-03	s__Syner-03 sp002839185	GCA_002839185.1	95	d__Bacteria;p__Synergistota;c__Synergistia;o__Synergistales;f__Synergistaceae;g__Syner-03;s__Syner-03 sp002839185	98.54	0.9	GCA_002839185.1	d__Bacteria;p__Synergistota;c__Synergistia;o__Synergistales;f__Synergistaceae;g__Syner-03;s__Syner-03 sp002839185	98.54
bin.293_Slurry	Slurry	d__Bacteria	p__Bacteroidota	c__Bacteroidia	o__Bacteroidales	f__UBA932	g__DMER64	s__DMER64 sp001512865	GCA_001512865.1	95	d__Bacteria;p__Bacteroidota;c__Bacteroidia;o__Bacteroidales;f__UBA932;g__DMER64;s__DMER64 sp001512865	99.75	0.9	GCA_001512865.1	d__Bacteria;p__Bacteroidota;c__Bacteroidia;o__Bacteroidales;f__UBA932;g__DMER64;s__DMER64 sp001512865	99.75
bin.163_Slurry	Slurry	d__Bacteria	p__Firmicutes_A	c__Clostridia	o__Oscillospirales	f__Acutalibacteraceae	g__DTU089	s__	N/A	N/A	N/A	N/A	N/A	GCA_001513045.1	d__Bacteria;p__Firmicutes_A;c__Clostridia;o__Oscillospirales;f__Acutalibacteraceae;g__DTU089;s__DTU089 sp001513045	80.43
bin.22_Slurry	Slurry	d__Bacteria	p__Firmicutes_A	c__Clostridia	o__Oscillospirales	f__Acutalibacteraceae	g__UBA8612	s__	N/A	N/A	N/A	N/A	N/A	N/A	N/A	N/A
bin.149_Slurry	Slurry	d__Bacteria	p__Firmicutes_A	c__Clostridia	o__Oscillospirales	f__Acutalibacteraceae	g__	s__	N/A	N/A	N/A	N/A	N/A	N/A	N/A	N/A
bin.44_Slurry	Slurry	d__Bacteria	p__Firmicutes_A	c__Clostridia	o__Oscillospirales	f__Ruminococcaceae	g__	s__	N/A	N/A	N/A	N/A	N/A	N/A	N/A	N/A
bin.276_Slurry	Slurry	d__Bacteria	p__Firmicutes_A	c__Clostridia	o__Oscillospirales	f__Ruminococcaceae	g__	s__	N/A	N/A	N/A	N/A	N/A	N/A	N/A	N/A
bin.407_Slurry	Slurry	d__Bacteria	p__Firmicutes_A	c__Clostridia	o__Oscillospirales	f__Oscillospiraceae	g__Intestinimonas	s__	N/A	N/A	N/A	N/A	N/A	GCF_001244995.1	d__Bacteria;p__Firmicutes_A;c__Clostridia;o__Oscillospirales;f__Oscillospiraceae;g__Intestinimonas;s__Intestinimonas massiliensis	82.4
bin.278_Slurry	Slurry	d__Bacteria	p__Firmicutes_A	c__Clostridia	o__Oscillospirales	f__QAMX01	g__	s__	N/A	N/A	N/A	N/A	N/A	N/A	N/A	N/A
bin.203_Slurry	Slurry	d__Bacteria	p__Firmicutes_A	c__Clostridia	o__Oscillospirales	f__CAG-272	g__	s__	N/A	N/A	N/A	N/A	N/A	N/A	N/A	N/A
bin.341_Slurry	Slurry	d__Bacteria	p__Firmicutes_A	c__Clostridia	o__Oscillospirales	f__CAG-272	g__	s__	N/A	N/A	N/A	N/A	N/A	N/A	N/A	N/A
bin.69_Slurry	Slurry	d__Bacteria	p__Firmicutes_A	c__Clostridia	o__Christensenellales	f__CAG-74	g__	s__	N/A	N/A	N/A	N/A	N/A	N/A	N/A	N/A
bin.87_Slurry	Slurry	d__Bacteria	p__Firmicutes_A	c__Clostridia	o__4C28d-15	f__UBA1242	g__	s__	N/A	N/A	N/A	N/A	N/A	N/A	N/A	N/A
bin.26_Slurry	Slurry	d__Bacteria	p__Firmicutes_A	c__Clostridia	o__4C28d-15	f__UBA1242	g__	s__	N/A	N/A	N/A	N/A	N/A	N/A	N/A	N/A
bin.85_Slurry	Slurry	d__Bacteria	p__Firmicutes_A	c__Clostridia	o__4C28d-15	f__UBA4651	g__UBA7584	s__	N/A	N/A	N/A	N/A	N/A	N/A	N/A	N/A
bin.142_Slurry	Slurry	d__Bacteria	p__Firmicutes_A	c__Clostridia	o__4C28d-15	f__UBA4651	g__UBA7584	s__	N/A	N/A	N/A	N/A	N/A	N/A	N/A	N/A
bin.97_Slurry	Slurry	d__Bacteria	p__Firmicutes_A	c__Clostridia	o__4C28d-15	f__	g__	s__	N/A	N/A	N/A	N/A	N/A	N/A	N/A	N/A
bin.119_Slurry	Slurry	d__Bacteria	p__Firmicutes_A	c__Clostridia	o__4C28d-15	f__CAG-314	g__	s__	N/A	N/A	N/A	N/A	N/A	N/A	N/A	N/A
bin.148_Slurry	Slurry	d__Bacteria	p__Firmicutes_A	c__Clostridia	o__4C28d-15	f__CAG-1252	g__	s__	N/A	N/A	N/A	N/A	N/A	N/A	N/A	N/A
bin.114_Slurry	Slurry	d__Bacteria	p__Firmicutes_A	c__Clostridia	o__4C28d-15	f__DTU072	g__CAG-1782	s__	N/A	N/A	N/A	N/A	N/A	N/A	N/A	N/A
bin.397_Slurry	Slurry	d__Bacteria	p__Firmicutes_A	c__Clostridia	o__4C28d-15	f__DTU072	g__DTU072	s__	N/A	N/A	N/A	N/A	N/A	N/A	N/A	N/A
bin.294_Slurry	Slurry	d__Bacteria	p__Firmicutes_A	c__Clostridia	o__4C28d-15	f__DTU072	g__DTU072	s__	N/A	N/A	N/A	N/A	N/A	N/A	N/A	N/A
bin.9_Slurry	Slurry	d__Bacteria	p__Firmicutes_A	c__Clostridia	o__4C28d-15	f__DTU072	g__	s__	N/A	N/A	N/A	N/A	N/A	N/A	N/A	N/A
bin.290_Slurry	Slurry	d__Bacteria	p__Firmicutes_A	c__Clostridia	o__4C28d-15	f__	g__	s__	N/A	N/A	N/A	N/A	N/A	N/A	N/A	N/A
bin.308_Slurry	Slurry	d__Bacteria	p__Firmicutes_A	c__Clostridia	o__Saccharofermentanales	f__Saccharofermentanaceae	g__	s__	N/A	N/A	N/A	N/A	N/A	N/A	N/A	N/A
bin.227_Slurry	Slurry	d__Bacteria	p__Firmicutes_A	c__Clostridia	o__Saccharofermentanales	f__UBA5734	g__	s__	N/A	N/A	N/A	N/A	N/A	N/A	N/A	N/A
bin.421_Slurry	Slurry	d__Bacteria	p__Firmicutes_A	c__Clostridia	o__Saccharofermentanales	f__UBA5734	g__	s__	N/A	N/A	N/A	N/A	N/A	N/A	N/A	N/A
bin.213_Slurry	Slurry	d__Bacteria	p__Firmicutes_A	c__Clostridia	o__	f__	g__	s__	N/A	N/A	N/A	N/A	N/A	N/A	N/A	N/A
bin.106_Slurry	Slurry	d__Bacteria	p__Firmicutes_A	c__Clostridia	o__Lachnospirales	f__Lachnospiraceae	g__SZUA-448	s__	N/A	N/A	N/A	N/A	N/A	N/A	N/A	N/A
bin.275_Slurry	Slurry	d__Bacteria	p__Firmicutes_A	c__Clostridia	o__Lachnospirales	f__Vallitaleaceae	g__	s__	N/A	N/A	N/A	N/A	N/A	N/A	N/A	N/A
bin.83_Slurry	Slurry	d__Bacteria	p__Firmicutes_A	c__Clostridia	o__Peptostreptococcales	f__Anaerovoracaceae	g__	s__	N/A	N/A	N/A	N/A	N/A	N/A	N/A	N/A
bin.384_Slurry	Slurry	d__Bacteria	p__Firmicutes_A	c__Clostridia	o__Peptostreptococcales	f__Anaerovoracaceae	g__	s__	N/A	N/A	N/A	N/A	N/A	N/A	N/A	N/A
bin.210_Slurry	Slurry	d__Bacteria	p__Firmicutes_A	c__Clostridia	o__Peptostreptococcales	f__Anaerovoracaceae	g__UBA10908	s__	N/A	N/A	N/A	N/A	N/A	N/A	N/A	N/A
bin.18_Slurry	Slurry	d__Bacteria	p__Firmicutes_A	c__Clostridia	o__Eubacteriales	f__Anaerofustaceae	g__	s__	N/A	N/A	N/A	N/A	N/A	N/A	N/A	N/A
bin.128_Slurry	Slurry	d__Bacteria	p__Firmicutes_D	c__UBA994	o__	f__	g__	s__	N/A	N/A	N/A	N/A	N/A	N/A	N/A	N/A
bin.306_Slurry	Slurry	d__Bacteria	p__Firmicutes_C	c__Negativicutes	o__Acidaminococcales	f__	g__	s__	N/A	N/A	N/A	N/A	N/A	N/A	N/A	N/A
bin.16_Slurry	Slurry	d__Bacteria	p__Firmicutes	c__Bacilli	o__Lactobacillales	f__Aerococcaceae	g__Jeotgalibaca	s__	N/A	N/A	N/A	N/A	N/A	GCF_002005405.1	d__Bacteria;p__Firmicutes;c__Bacilli;o__Lactobacillales;f__Aerococcaceae;g__Jeotgalibaca;s__Jeotgalibaca dankookensis	77.49
bin.73_Slurry	Slurry	d__Bacteria	p__Firmicutes	c__Bacilli	o__RFN20	f__CAG-826	g__UBA4951	s__	N/A	N/A	N/A	N/A	N/A	N/A	N/A	N/A
bin.379_Slurry	Slurry	d__Bacteria	p__Firmicutes	c__Bacilli	o__RFN20	f__CAG-826	g__UBA4855	s__	N/A	N/A	N/A	N/A	N/A	N/A	N/A	N/A
bin.249_Slurry	Slurry	d__Bacteria	p__Firmicutes	c__Bacilli	o__RFN20	f__CAG-826	g__	s__	N/A	N/A	N/A	N/A	N/A	N/A	N/A	N/A
bin.204_Slurry	Slurry	d__Bacteria	p__Firmicutes	c__Bacilli	o__RFN20	f__CAG-826	g__	s__	N/A	N/A	N/A	N/A	N/A	N/A	N/A	N/A
bin.295_Slurry	Slurry	d__Bacteria	p__Firmicutes	c__Bacilli	o__RFN20	f__CAG-826	g__UBA7706	s__	N/A	N/A	N/A	N/A	N/A	N/A	N/A	N/A
bin.151_Slurry	Slurry	d__Bacteria	p__Firmicutes	c__Bacilli	o__RFN20	f__CAG-826	g__UBA1361	s__	N/A	N/A	N/A	N/A	N/A	N/A	N/A	N/A
bin.180_Slurry	Slurry	d__Bacteria	p__Firmicutes	c__Bacilli	o__RFN20	f__CAG-826	g__	s__	N/A	N/A	N/A	N/A	N/A	N/A	N/A	N/A
bin.216_Slurry	Slurry	d__Bacteria	p__Firmicutes	c__Bacilli	o__RFN20	f__UBA1709	g__	s__	N/A	N/A	N/A	N/A	N/A	N/A	N/A	N/A
bin.77_Slurry	Slurry	d__Bacteria	p__Firmicutes	c__Bacilli	o__Erysipelotrichales	f__Erysipelotrichaceae	g__	s__	N/A	N/A	N/A	N/A	N/A	N/A	N/A	N/A
bin.259_Slurry	Slurry	d__Bacteria	p__Firmicutes	c__Bacilli	o__Acholeplasmatales	f__	g__	s__	N/A	N/A	N/A	N/A	N/A	N/A	N/A	N/A
bin.244_Slurry	Slurry	d__Bacteria	p__Firmicutes	c__Bacilli	o__Izemoplasmatales	f__UBA5603	g__UBA2289	s__	N/A	N/A	N/A	N/A	N/A	GCA_002419445.1	d__Bacteria;p__Firmicutes;c__Bacilli;o__Izemoplasmatales;f__UBA5603;g__UBA2289;s__UBA2289 sp002419445	78.68
bin.122_Slurry	Slurry	d__Bacteria	p__Firmicutes	c__Bacilli	o__ML615J-28	f__CAG-698	g__	s__	N/A	N/A	N/A	N/A	N/A	N/A	N/A	N/A
bin.297_Slurry	Slurry	d__Bacteria	p__Firmicutes	c__Bacilli	o__ML615J-28	f__CAG-698	g__	s__	N/A	N/A	N/A	N/A	N/A	N/A	N/A	N/A
bin.202_Slurry	Slurry	d__Bacteria	p__Firmicutes	c__Bacilli	o__ML615J-28	f__CAG-313	g__	s__	N/A	N/A	N/A	N/A	N/A	N/A	N/A	N/A
bin.409_Slurry	Slurry	d__Bacteria	p__Firmicutes	c__Bacilli	o__ML615J-28	f__CAG-313	g__	s__	N/A	N/A	N/A	N/A	N/A	N/A	N/A	N/A
bin.58_Slurry	Slurry	d__Bacteria	p__Patescibacteria	c__ABY1	o__BM507	f__UBA12465	g__	s__	N/A	N/A	N/A	N/A	N/A	N/A	N/A	N/A
bin.56_Slurry	Slurry	d__Bacteria	p__Patescibacteria	c__ABY1	o__BM507	f__UBA917	g__UBA1359	s__	N/A	N/A	N/A	N/A	N/A	N/A	N/A	N/A
bin.310_Slurry	Slurry	d__Bacteria	p__Patescibacteria	c__Gracilibacteria	o__Absconditabacterales	f__X112	g__HOT-345	s__	N/A	N/A	N/A	N/A	N/A	N/A	N/A	N/A
bin.96_treated_soil	Treated Soil	d__Bacteria	p__Patescibacteria	c__Saccharimonadia	o__Saccharimonadales	f__	g__	s__	N/A	N/A	N/A	N/A	N/A	N/A	N/A	N/A
bin.292_Slurry	Slurry	d__Bacteria	p__Chloroflexota	c__Dehalococcoidia	o__Dehalococcoidales	f__UBA5627	g__UBA5627	s__	N/A	N/A	N/A	N/A	N/A	N/A	N/A	N/A
bin.241_untreated_soil	Untreated Soil	d__Bacteria	p__Chloroflexota	c__Anaerolineae	o__Anaerolineales	f__envOPS12	g__	s__	N/A	N/A	N/A	N/A	N/A	N/A	N/A	N/A
bin.196_Slurry	Slurry	d__Bacteria	p__Riflebacteria	c__UBA8953	o__UBA8953	f__UBA8953	g__RUG334	s__	N/A	N/A	N/A	N/A	N/A	N/A	N/A	N/A
bin.369_Slurry	Slurry	d__Bacteria	p__Verrucomicrobiota	c__Kiritimatiellae	o__RFP12	f__UBA1067	g__	s__	N/A	N/A	N/A	N/A	N/A	N/A	N/A	N/A
bin.207_Slurry	Slurry	d__Bacteria	p__Verrucomicrobiota	c__Kiritimatiellae	o__RFP12	f__	g__	s__	N/A	N/A	N/A	N/A	N/A	N/A	N/A	N/A
bin.223_Slurry	Slurry	d__Bacteria	p__Verrucomicrobiota	c__Lentisphaeria	o__Victivallales	f__Victivallaceae	g__UBA7640	s__	N/A	N/A	N/A	N/A	N/A	GCA_002483765.1	d__Bacteria;p__Verrucomicrobiota;c__Lentisphaeria;o__Victivallales;f__Victivallaceae;g__UBA7640;s__UBA7640 sp002483765	78.55
bin.80_Slurry	Slurry	d__Bacteria	p__Verrucomicrobiota	c__Lentisphaeria	o__UBA1407	f__UBA1407	g__	s__	N/A	N/A	N/A	N/A	N/A	N/A	N/A	N/A
bin.300_Slurry	Slurry	d__Bacteria	p__Verrucomicrobiota	c__Lentisphaeria	o__UBA1407	f__UBA1407	g__	s__	N/A	N/A	N/A	N/A	N/A	N/A	N/A	N/A
bin.248_Slurry	Slurry	d__Bacteria	p__Verrucomicrobiota	c__Lentisphaeria	o__UBA1407	f__UBA1407	g__	s__	N/A	N/A	N/A	N/A	N/A	N/A	N/A	N/A
bin.178_Slurry	Slurry	d__Bacteria	p__Verrucomicrobiota	c__Lentisphaeria	o__UBA1407	f__UBA1407	g__	s__	N/A	N/A	N/A	N/A	N/A	N/A	N/A	N/A
bin.120_Slurry	Slurry	d__Bacteria	p__Spirochaetota	c__Spirochaetia	o__Sphaerochaetales	f__Sphaerochaetaceae	g__Sphaerochaeta	s__	N/A	N/A	N/A	N/A	N/A	GCA_001603115.1	d__Bacteria;p__Spirochaetota;c__Spirochaetia;o__Sphaerochaetales;f__Sphaerochaetaceae;g__Sphaerochaeta;s__Sphaerochaeta sp001603115	94.17
bin.30_Slurry	Slurry	d__Bacteria	p__Spirochaetota	c__Spirochaetia	o__Sphaerochaetales	f__Sphaerochaetaceae	g__Sphaerochaeta	s__	N/A	N/A	N/A	N/A	N/A	GCA_003446545.1	d__Bacteria;p__Spirochaetota;c__Spirochaetia;o__Sphaerochaetales;f__Sphaerochaetaceae;g__Sphaerochaeta;s__Sphaerochaeta sp003446545	80.7
bin.214_Slurry	Slurry	d__Bacteria	p__Spirochaetota	c__Spirochaetia	o__Sphaerochaetales	f__Sphaerochaetaceae	g__UBA8525	s__	N/A	N/A	N/A	N/A	N/A	N/A	N/A	N/A
bin.76_Slurry	Slurry	d__Bacteria	p__Spirochaetota	c__Spirochaetia	o__Sphaerochaetales	f__Sphaerochaetaceae	g__	s__	N/A	N/A	N/A	N/A	N/A	N/A	N/A	N/A
bin.424_Slurry	Slurry	d__Bacteria	p__Spirochaetota	c__Spirochaetia	o__Sphaerochaetales	f__Sphaerochaetaceae	g__	s__	N/A	N/A	N/A	N/A	N/A	N/A	N/A	N/A
bin.36_Slurry	Slurry	d__Bacteria	p__Bacteroidota	c__Bacteroidia	o__Bacteroidales	f__Bacteroidaceae	g__UBA1179	s__	N/A	N/A	N/A	N/A	N/A	N/A	N/A	N/A
bin.271_Slurry	Slurry	d__Bacteria	p__Bacteroidota	c__Bacteroidia	o__Bacteroidales	f__Bacteroidaceae	g__UBA1179	s__	N/A	N/A	N/A	N/A	N/A	N/A	N/A	N/A
bin.398_Slurry	Slurry	d__Bacteria	p__Bacteroidota	c__Bacteroidia	o__Bacteroidales	f__Porphyromonadaceae	g__	s__	N/A	N/A	N/A	N/A	N/A	N/A	N/A	N/A
bin.127_Slurry	Slurry	d__Bacteria	p__Bacteroidota	c__Bacteroidia	o__Bacteroidales	f__Dysgonomonadaceae	g__Proteiniphilum	s__	N/A	N/A	N/A	N/A	N/A	GCA_003517675.1	d__Bacteria;p__Bacteroidota;c__Bacteroidia;o__Bacteroidales;f__Dysgonomonadaceae;g__Proteiniphilum;s__Proteiniphilum sp003517675	77.79
bin.284_Slurry	Slurry	d__Bacteria	p__Bacteroidota	c__Bacteroidia	o__Bacteroidales	f__Dysgonomonadaceae	g__Proteiniphilum	s__	N/A	N/A	N/A	N/A	N/A	GCA_003517675.1	d__Bacteria;p__Bacteroidota;c__Bacteroidia;o__Bacteroidales;f__Dysgonomonadaceae;g__Proteiniphilum;s__Proteiniphilum sp003517675	77.88
bin.4_Slurry_treated_soil	Slurry/Treated Soil	d__Bacteria	p__Bacteroidota	c__Bacteroidia	o__Bacteroidales	f__Dysgonomonadaceae	g__Proteiniphilum	s__	N/A	N/A	N/A	N/A	N/A	GCA_003517675.1	d__Bacteria;p__Bacteroidota;c__Bacteroidia;o__Bacteroidales;f__Dysgonomonadaceae;g__Proteiniphilum;s__Proteiniphilum sp003517675	78.69
bin.293_treated_soil	Treated Soil	d__Bacteria	p__Bacteroidota	c__Bacteroidia	o__Bacteroidales	f__Dysgonomonadaceae	g__Proteiniphilum	s__	N/A	N/A	N/A	N/A	N/A	GCA_003517675.1	d__Bacteria;p__Bacteroidota;c__Bacteroidia;o__Bacteroidales;f__Dysgonomonadaceae;g__Proteiniphilum;s__Proteiniphilum sp003517675	77.95
bin.411_Slurry	Slurry	d__Bacteria	p__Bacteroidota	c__Bacteroidia	o__Bacteroidales	f__Dysgonomonadaceae	g__Proteiniphilum	s__	N/A	N/A	N/A	N/A	N/A	N/A	N/A	N/A
bin.169_Slurry	Slurry	d__Bacteria	p__Bacteroidota	c__Bacteroidia	o__Bacteroidales	f__UBA1402	g__UBA8389	s__	N/A	N/A	N/A	N/A	N/A	GCA_003506275.1	d__Bacteria;p__Bacteroidota;c__Bacteroidia;o__Bacteroidales;f__UBA1402;g__UBA8389;s__UBA8389 sp003506275	82.5
bin.334_Slurry	Slurry	d__Bacteria	p__Bacteroidota	c__Bacteroidia	o__Bacteroidales	f__UBA1402	g__UBA8389	s__	N/A	N/A	N/A	N/A	N/A	GCA_003506275.1	d__Bacteria;p__Bacteroidota;c__Bacteroidia;o__Bacteroidales;f__UBA1402;g__UBA8389;s__UBA8389 sp003506275	81.64
bin.143_Slurry	Slurry	d__Bacteria	p__Bacteroidota	c__Bacteroidia	o__Bacteroidales	f__UBA1402	g__UBA8389	s__	N/A	N/A	N/A	N/A	N/A	N/A	N/A	N/A
bin.40_Slurry	Slurry	d__Bacteria	p__Bacteroidota	c__Bacteroidia	o__Bacteroidales	f__UBA1402	g__UBA8389	s__	N/A	N/A	N/A	N/A	N/A	N/A	N/A	N/A
bin.35_Slurry	Slurry	d__Bacteria	p__Bacteroidota	c__Bacteroidia	o__Bacteroidales	f__Paludibacteraceae	g__	s__	N/A	N/A	N/A	N/A	N/A	N/A	N/A	N/A
bin.174_Slurry	Slurry	d__Bacteria	p__Bacteroidota	c__Bacteroidia	o__Bacteroidales	f__Paludibacteraceae	g__	s__	N/A	N/A	N/A	N/A	N/A	N/A	N/A	N/A
bin.400_Slurry	Slurry	d__Bacteria	p__Bacteroidota	c__Bacteroidia	o__Bacteroidales	f__Prolixibacteraceae	g__	s__	N/A	N/A	N/A	N/A	N/A	N/A	N/A	N/A
bin.184_Slurry	Slurry	d__Bacteria	p__Bacteroidota	c__Bacteroidia	o__Bacteroidales	f__	g__	s__	N/A	N/A	N/A	N/A	N/A	N/A	N/A	N/A
bin.205_Slurry	Slurry	d__Bacteria	p__Bacteroidota	c__Bacteroidia	o__Bacteroidales	f__UBA932	g__	s__	N/A	N/A	N/A	N/A	N/A	N/A	N/A	N/A
bin.298_Slurry	Slurry	d__Bacteria	p__Bacteroidota	c__Bacteroidia	o__Bacteroidales	f__UBA932	g__	s__	N/A	N/A	N/A	N/A	N/A	N/A	N/A	N/A
bin.423_Slurry	Slurry	d__Bacteria	p__Bacteroidota	c__Bacteroidia	o__Bacteroidales	f__UBA932	g__Bact-08	s__	N/A	N/A	N/A	N/A	N/A	N/A	N/A	N/A
bin.378_Slurry	Slurry	d__Bacteria	p__Bacteroidota	c__Bacteroidia	o__Bacteroidales	f__UBA932	g__Bact-08	s__	N/A	N/A	N/A	N/A	N/A	N/A	N/A	N/A
bin.404_Slurry	Slurry	d__Bacteria	p__Bacteroidota	c__Bacteroidia	o__Bacteroidales	f__UBA932	g__Bact-08	s__	N/A	N/A	N/A	N/A	N/A	N/A	N/A	N/A
bin.237_Slurry	Slurry	d__Bacteria	p__Bacteroidota	c__Bacteroidia	o__Bacteroidales	f__UBA932	g__Bact-08	s__	N/A	N/A	N/A	N/A	N/A	GCA_001897515.1	d__Bacteria;p__Bacteroidota;c__Bacteroidia;o__Bacteroidales;f__UBA932;g__Bact-08;s__Bact-08 sp001897515	79.59
bin.112_Slurry	Slurry	d__Bacteria	p__Bacteroidota	c__Bacteroidia	o__Bacteroidales	f__UBA932	g__DMER64	s__	N/A	N/A	N/A	N/A	N/A	N/A	N/A	N/A
bin.130_Slurry	Slurry	d__Bacteria	p__Bacteroidota	c__Bacteroidia	o__Bacteroidales	f__BBW3	g__UBA5261	s__	N/A	N/A	N/A	N/A	N/A	GCA_002345825.1	d__Bacteria;p__Bacteroidota;c__Bacteroidia;o__Bacteroidales;f__BBW3;g__UBA5261;s__UBA5261 sp002345825	76.93
bin.185_Slurry	Slurry	d__Bacteria	p__Bacteroidota	c__Bacteroidia	o__Bacteroidales	f__vadinHA17	g__LD21	s__	N/A	N/A	N/A	N/A	N/A	GCA_003501665.1	d__Bacteria;p__Bacteroidota;c__Bacteroidia;o__Bacteroidales;f__vadinHA17;g__LD21;s__LD21 sp003501665	76.63
bin.198_Slurry	Slurry	d__Bacteria	p__Bacteroidota	c__Bacteroidia	o__Bacteroidales	f__vadinHA17	g__LD21	s__	N/A	N/A	N/A	N/A	N/A	N/A	N/A	N/A
bin.201_Slurry	Slurry	d__Bacteria	p__Bacteroidota	c__Bacteroidia	o__Bacteroidales	f__UBA12481	g__UBA12481	s__	N/A	N/A	N/A	N/A	N/A	N/A	N/A	N/A
bin.296_Slurry	Slurry	d__Bacteria	p__Bacteroidota	c__Bacteroidia	o__Bacteroidales	f__ML635J-15	g__Bact-19	s__	N/A	N/A	N/A	N/A	N/A	GCA_003249955.1	d__Bacteria;p__Bacteroidota;c__Bacteroidia;o__Bacteroidales;f__ML635J-15;g__Bact-19;s__Bact-19 sp003249955	77.03
bin.51_Slurry	Slurry	d__Bacteria	p__Bacteroidota	c__Bacteroidia	o__Bacteroidales	f__UBA1715	g__	s__	N/A	N/A	N/A	N/A	N/A	N/A	N/A	N/A
bin.53_Slurry	Slurry	d__Bacteria	p__Bacteroidota	c__Bacteroidia	o__Bacteroidales	f__UBA1715	g__	s__	N/A	N/A	N/A	N/A	N/A	N/A	N/A	N/A
bin.179_Slurry	Slurry	d__Bacteria	p__Bacteroidota	c__Bacteroidia	o__Bacteroidales	f__P3	g__	s__	N/A	N/A	N/A	N/A	N/A	N/A	N/A	N/A
bin.346_Slurry	Slurry	d__Bacteria	p__Bacteroidota	c__Bacteroidia	o__Bacteroidales	f__P3	g__	s__	N/A	N/A	N/A	N/A	N/A	N/A	N/A	N/A
bin.62_Slurry	Slurry	d__Bacteria	p__Bacteroidota	c__Bacteroidia	o__Bacteroidales	f__WCHB1-69	g__	s__	N/A	N/A	N/A	N/A	N/A	N/A	N/A	N/A
bin.263_Slurry	Slurry	d__Bacteria	p__Bacteroidota	c__Bacteroidia	o__Bacteroidales	f__F082	g__	s__	N/A	N/A	N/A	N/A	N/A	N/A	N/A	N/A
bin.167_Slurry	Slurry	d__Bacteria	p__Bacteroidota	c__Kapabacteria	o__Kapabacteriales	f__XYC2-FULL-35-21	g__	s__	N/A	N/A	N/A	N/A	N/A	N/A	N/A	N/A
bin.358_Slurry	Slurry	d__Bacteria	p__Fibrobacterota	c__Fibrobacteria	o__Fibrobacterales	f__	g__	s__	N/A	N/A	N/A	N/A	N/A	N/A	N/A	N/A
bin.117_Slurry	Slurry	d__Bacteria	p__Cloacimonadota	c__Cloacimonadia	o__Cloacimonadales	f__Cloacimonadaceae	g__UBA1032	s__	N/A	N/A	N/A	N/A	N/A	GCA_002410505.1	d__Bacteria;p__Cloacimonadota;c__Cloacimonadia;o__Cloacimonadales;f__Cloacimonadaceae;g__UBA1032;s__UBA1032 sp002410505	77.07
bin.166_Slurry	Slurry	d__Bacteria	p__Cloacimonadota	c__Cloacimonadia	o__Cloacimonadales	f__Cloacimonadaceae	g__	s__	N/A	N/A	N/A	N/A	N/A	N/A	N/A	N/A
bin.108_Slurry	Slurry	d__Bacteria	p__Cloacimonadota	c__Cloacimonadia	o__Cloacimonadales	f__Cloacimonadaceae	g__	s__	N/A	N/A	N/A	N/A	N/A	N/A	N/A	N/A
bin.345_Slurry	Slurry	d__Bacteria	p__Cloacimonadota	c__Cloacimonadia	o__Cloacimonadales	f__Cloacimonadaceae	g__	s__	N/A	N/A	N/A	N/A	N/A	N/A	N/A	N/A
bin.256_treated_soil	Treated Soil	d__Bacteria	p__Gemmatimonadota	c__Gemmatimonadetes	o__Gemmatimonadales	f__GWC2-71-9	g__AG25	s__	N/A	N/A	N/A	N/A	N/A	GCA_003221005.1	d__Bacteria;p__Gemmatimonadota;c__Gemmatimonadetes;o__Gemmatimonadales;f__GWC2-71-9;g__AG25;s__AG25 sp003221005	77.94
bin.30_treated_soil	Treated Soil	d__Bacteria	p__Gemmatimonadota	c__Gemmatimonadetes	o__Gemmatimonadales	f__GWC2-71-9	g__	s__	N/A	N/A	N/A	N/A	N/A	N/A	N/A	N/A
bin.49_treated_soil	Treated Soil	d__Bacteria	p__Eisenbacteria	c__RBG-16-71-46	o__	f__	g__	s__	N/A	N/A	N/A	N/A	N/A	N/A	N/A	N/A
bin.304_Slurry	Slurry	d__Bacteria	p__Sumerlaeota	c__Sumerlaeia	o__Sumerlaeales	f__	g__	s__	N/A	N/A	N/A	N/A	N/A	N/A	N/A	N/A
bin.162_untreated_soil	Untreated Soil	d__Bacteria	p__Proteobacteria	c__Gammaproteobacteria	o__Woeseiales	f__Woeseiaceae	g__UBA1844	s__	N/A	N/A	N/A	N/A	N/A	GCA_002338615.1	d__Bacteria;p__Proteobacteria;c__Gammaproteobacteria;o__Woeseiales;f__Woeseiaceae;g__UBA1844;s__UBA1844 sp002338615	76.32
bin.268_Slurry	Slurry	d__Bacteria	p__Proteobacteria	c__Gammaproteobacteria	o__Nitrococcales	f__	g__	s__	N/A	N/A	N/A	N/A	N/A	N/A	N/A	N/A
bin.414_Slurry	Slurry	d__Bacteria	p__Proteobacteria	c__Gammaproteobacteria	o__Burkholderiales	f__Burkholderiaceae	g__	s__	N/A	N/A	N/A	N/A	N/A	N/A	N/A	N/A
bin.157_treated_soil	Treated Soil	d__Bacteria	p__Proteobacteria	c__Gammaproteobacteria	o__Burkholderiales	f__Burkholderiaceae	g__Aquabacterium	s__	N/A	N/A	N/A	N/A	N/A	GCA_001770775.1	d__Bacteria;p__Proteobacteria;c__Gammaproteobacteria;o__Burkholderiales;f__Burkholderiaceae;g__Aquabacterium;s__Aquabacterium sp001770775	82.87
bin.179_treated_soil	Treated Soil	d__Bacteria	p__Proteobacteria	c__Gammaproteobacteria	o__Burkholderiales	f__SG8-39	g__SG8-39	s__	N/A	N/A	N/A	N/A	N/A	GCA_001303445.1	d__Bacteria;p__Proteobacteria;c__Gammaproteobacteria;o__Burkholderiales;f__SG8-39;g__SG8-39;s__SG8-39 sp001303445	78.91
bin.58_untreated_soil	Untreated Soil	d__Bacteria	p__Proteobacteria	c__Gammaproteobacteria	o__Burkholderiales	f__SG8-39	g__	s__	N/A	N/A	N/A	N/A	N/A	N/A	N/A	N/A
bin.96_untreated_soil	Untreated Soil	d__Bacteria	p__Proteobacteria	c__Gammaproteobacteria	o__Burkholderiales	f__Palsa-1005	g__PALSA-1003	s__	N/A	N/A	N/A	N/A	N/A	GCA_003153475.1	d__Bacteria;p__Proteobacteria;c__Gammaproteobacteria;o__Burkholderiales;f__Palsa-1005;g__PALSA-1003;s__PALSA-1003 sp003153475	76.85
bin.81_untreated_soil	Untreated Soil	d__Bacteria	p__Proteobacteria	c__Alphaproteobacteria	o__Rhizobiales	f__Xanthobacteraceae	g__Pseudolabrys	s__	N/A	N/A	N/A	N/A	N/A	N/A	N/A	N/A
bin.117_untreated_soil	Untreated Soil	d__Bacteria	p__Proteobacteria	c__Alphaproteobacteria	o__Rhizobiales	f__Anderseniellaceae	g__	s__	N/A	N/A	N/A	N/A	N/A	N/A	N/A	N/A
bin.297_treated_soil	Treated Soil	d__Bacteria	p__Proteobacteria	c__Alphaproteobacteria	o__Sphingomonadales	f__Sphingomonadaceae	g__Sphningosinicella	s__	N/A	N/A	N/A	N/A	N/A	GCF_003012735.1	d__Bacteria;p__Proteobacteria;c__Alphaproteobacteria;o__Sphingomonadales;f__Sphingomonadaceae;g__Sphningosinicella;s__Sphningosinicella sp003012735	78.71
bin.376_Slurry	Slurry	d__Bacteria	p__Proteobacteria	c__Alphaproteobacteria	o__RF32	f__	g__	s__	N/A	N/A	N/A	N/A	N/A	N/A	N/A	N/A
bin.161_Slurry	Slurry	d__Bacteria	p__Proteobacteria	c__Alphaproteobacteria	o__RF32	f__	g__	s__	N/A	N/A	N/A	N/A	N/A	N/A	N/A	N/A
bin.177_Slurry	Slurry	d__Bacteria	p__Proteobacteria	c__Alphaproteobacteria	o__Rs-D84	f__Rs-D84	g__	s__	N/A	N/A	N/A	N/A	N/A	N/A	N/A	N/A
bin.10_Slurry	Slurry	d__Bacteria	p__Proteobacteria	c__Alphaproteobacteria	o__Rs-D84	f__Rs-D84	g__	s__	N/A	N/A	N/A	N/A	N/A	N/A	N/A	N/A
bin.28_Slurry	Slurry	d__Bacteria	p__Proteobacteria	c__Alphaproteobacteria	o__Rs-D84	f__Rs-D84	g__	s__	N/A	N/A	N/A	N/A	N/A	N/A	N/A	N/A
bin.353_Slurry	Slurry	d__Bacteria	p__Campylobacterota	c__Campylobacteria	o__Campylobacterales	f__Sulfurospirillaceae	g__Sulfurospirillum	s__	N/A	N/A	N/A	N/A	N/A	GCF_000024885.1	d__Bacteria;p__Campylobacterota;c__Campylobacteria;o__Campylobacterales;f__Sulfurospirillaceae;g__Sulfurospirillum;s__Sulfurospirillum deleyianum	88.58
bin.31_Slurry	Slurry	d__Bacteria	p__Desulfobacterota	c__Desulfobacteria	o__Desulfatiglandales	f__	g__	s__	N/A	N/A	N/A	N/A	N/A	N/A	N/A	N/A
bin.138_Slurry	Slurry	d__Bacteria	p__Desulfobacterota	c__Desulfobulbia	o__Desulfobulbales	f__Desulfobulbaceae	g__	s__	N/A	N/A	N/A	N/A	N/A	N/A	N/A	N/A
bin.390_Slurry	Slurry	d__Bacteria	p__Desulfuromonadota	c__Desulfuromonadia	o__Desulfuromonadales	f__	g__	s__	N/A	N/A	N/A	N/A	N/A	N/A	N/A	N/A
bin.63_untreated_soil	Untreated Soil	d__Bacteria	p__Nitrospirota	c__Nitrospiria	o__Nitrospirales	f__Nitrospiraceae	g__40CM-3-62-11	s__	N/A	N/A	N/A	N/A	N/A	N/A	N/A	N/A
bin.329_treated_soil	Treated Soil	d__Bacteria	p__Methylomirabilota	c__Methylomirabilia	o__Rokubacteriales	f__GWA2-73-35	g__	s__	N/A	N/A	N/A	N/A	N/A	N/A	N/A	N/A
bin.58_treated_soil	Treated Soil	d__Bacteria	p__Methylomirabilota	c__Methylomirabilia	o__Rokubacteriales	f__GWA2-73-35	g__	s__	N/A	N/A	N/A	N/A	N/A	N/A	N/A	N/A
bin.187_untreated_soil	Untreated Soil	d__Bacteria	p__Binatota	c__Binatia	o__UBA9968	f__	g__	s__	N/A	N/A	N/A	N/A	N/A	N/A	N/A	N/A
bin.130_untreated_soil	Untreated Soil	d__Bacteria	p__MBNT15	c__MBNT15	o__MBNT15	f__MBNT15	g__CG2-30-66-27	s__	N/A	N/A	N/A	N/A	N/A	GCA_002279275.1	d__Bacteria;p__MBNT15;c__MBNT15;o__MBNT15;f__MBNT15;g__CG2-30-66-27;s__CG2-30-66-27 sp002279275	88.69
bin.6_treated_soil	Treated Soil	d__Bacteria	p__Myxococcota	c__Polyangia	o__Polyangiales	f__Polyangiaceae	g__NIC37A-2	s__	N/A	N/A	N/A	N/A	N/A	N/A	N/A	N/A
bin.11_Slurry	Slurry	d__Bacteria	p__Myxococcota	c__Bradimonadia	o__Bradymonadales	f__UBA4248	g__UBA4248	s__	N/A	N/A	N/A	N/A	N/A	N/A	N/A	N/A
bin.134_untreated_soil	Untreated Soil	d__Bacteria	p__Acidobacteriota	c__Acidobacteriae	o__Acidobacteriales	f__Gp1-AA117	g__Gp1-AA17	s__	N/A	N/A	N/A	N/A	N/A	GCA_003140235.1	d__Bacteria;p__Acidobacteriota;c__Acidobacteriae;o__Acidobacteriales;f__Gp1-AA117;g__Gp1-AA17;s__Gp1-AA17 sp003140235	76.49
bin.196_treated_soil	Treated Soil	d__Bacteria	p__Acidobacteriota	c__Blastocatellia	o__Pyrinomonadales	f__	g__	s__	N/A	N/A	N/A	N/A	N/A	N/A	N/A	N/A
bin.13_untreated_soil	Untreated Soil	d__Bacteria	p__Acidobacteriota	c__Mor1	o__	f__	g__	s__	N/A	N/A	N/A	N/A	N/A	N/A	N/A	N/A
bin.417_Slurry	Slurry	d__Bacteria	p__Omnitrophota	c__koll11	o__UBA10015	f__GCA-002753745	g__	s__	N/A	N/A	N/A	N/A	N/A	N/A	N/A	N/A
bin.206_Slurry	Slurry	d__Bacteria	p__Elusimicrobiota	c__Endomicrobia	o__Endomicrobiales	f__Endomicrobiaceae	g__	s__	N/A	N/A	N/A	N/A	N/A	N/A	N/A	N/A
bin.105_Slurry	Slurry	d__Archaea	p__Thermoplasmatota	c__Thermoplasmata	o__Methanomassiliicoccales	f__Methanomethylophilaceae	g__UBA328	s__UBA328 sp002506905	GCA_002506905.1	95	d__Archaea;p__Thermoplasmatota;c__Thermoplasmata;o__Methanomassiliicoccales;f__Methanomethylophilaceae;g__UBA328;s__UBA328 sp002506905	99.59	0.96	GCA_002506905.1	d__Archaea;p__Thermoplasmatota;c__Thermoplasmata;o__Methanomassiliicoccales;f__Methanomethylophilaceae;g__UBA328;s__UBA328 sp002506905	99.59
bin.3_Slurry	Slurry	d__Archaea	p__Thermoplasmatota	c__Thermoplasmata	o__Methanomassiliicoccales	f__Methanomethylophilaceae	g__RumEn-M2	s__RumEn-M2 sp002502965	GCA_002502965.1	95	d__Archaea;p__Thermoplasmatota;c__Thermoplasmata;o__Methanomassiliicoccales;f__Methanomethylophilaceae;g__RumEn-M2;s__RumEn-M2 sp002502965	99.07	0.95	GCA_002502965.1	d__Archaea;p__Thermoplasmatota;c__Thermoplasmata;o__Methanomassiliicoccales;f__Methanomethylophilaceae;g__RumEn-M2;s__RumEn-M2 sp002502965	99.07
bin.54_Slurry	Slurry	d__Archaea	p__Thermoplasmatota	c__Thermoplasmata	o__Methanomassiliicoccales	f__Methanomethylophilaceae	g__VadinCA11	s__VadinCA11 sp002498365	GCA_002498365.1	95	d__Archaea;p__Thermoplasmatota;c__Thermoplasmata;o__Methanomassiliicoccales;f__Methanomethylophilaceae;g__VadinCA11;s__VadinCA11 sp002498365	99.41	0.94	GCA_002498365.1	d__Archaea;p__Thermoplasmatota;c__Thermoplasmata;o__Methanomassiliicoccales;f__Methanomethylophilaceae;g__VadinCA11;s__VadinCA11 sp002498365	99.41
bin.7_Slurry	Slurry	d__Archaea	p__Halobacterota	c__Methanomicrobia	o__Methanomicrobiales	f__Methanocorpusculaceae	g__Methanocorpusculum	s__	N/A	N/A	N/A	N/A	N/A	GCA_002506085.1	d__Archaea;p__Halobacterota;c__Methanomicrobia;o__Methanomicrobiales;f__Methanocorpusculaceae;g__Methanocorpusculum;s__Methanocorpusculum sp002506085	89.37
bin.356_Slurry	Slurry	d__Archaea	p__Thermoplasmatota	c__Thermoplasmata	o__Methanomassiliicoccales	f__Methanomethylophilaceae	g__VadinCA11	s__	N/A	N/A	N/A	N/A	N/A	GCA_002498605.1	d__Archaea;p__Thermoplasmatota;c__Thermoplasmata;o__Methanomassiliicoccales;f__Methanomethylophilaceae;g__VadinCA11;s__VadinCA11 sp002498605	77.4
bin.309_Slurry	Slurry	d__Archaea	p__Thermoplasmatota	c__Thermoplasmata	o__Methanomassiliicoccales	f__Methanomethylophilaceae	g__RumEn-M2	s__	N/A	N/A	N/A	N/A	N/A	N/A	N/A	N/A
bin.78_untreated_soil	Untreated Soil	d__Archaea	p__Crenarchaeota	c__Nitrososphaeria	o__Nitrososphaerales	f__Nitrososphaeraceae	g__	s__	N/A	N/A	N/A	N/A	N/A	N/A	N/A	N/A
bin.197_treated_soil	Treated Soil	d__Archaea	p__Crenarchaeota	c__Nitrososphaeria	o__Nitrososphaerales	f__Nitrososphaeraceae	g__	s__	N/A	N/A	N/A	N/A	N/A	N/A	N/A	N/A
bin.68_untreated_soil	Untreated Soil	d__Archaea	p__Crenarchaeota	c__Nitrososphaeria	o__Nitrososphaerales	f__Nitrososphaeraceae	g__	s__	N/A	N/A	N/A	N/A	N/A	N/A	N/A	N/A
