# Supplementary material for: Temporal signals in dairy cattle slurry and fertilized field soil resistomes and bacterial communities
Source: Front Microbiol. 2026 Jan 20;16:1666851. doi: 10.3389/fmicb.2025.1666851 (PMC12865810; doi:10.3389/fmicb.2025.1666851)
Supplement: Supplementary file 1 [file Data_Sheet_1.ZIP › Williams et al. Supplementary Material/Supplementary_file_2.xlsx]

## Sheet: Soil
Study Accession	Sample Name	Sample Accession	Run Name	Timepoint	Collection Date	Additional Context
PRJEB38990 (ERP122455)	Slurry-impacted soil timepoint 1 (EVALSoil78)	ERS10394184 (SAMEA12788837)	EVALSoil78	1	2017-05-10	Grassland soil with long-term exposure to cattle slurry (collected 5 days before first slurry application of 2017)
PRJEB38990 (ERP122455)	Slurry-impacted soil timepoint 1 (EVALSoil79)	ERS10394185 (SAMEA12788838)	EVALSoil79	1	2017-05-10	Grassland soil with long-term exposure to cattle slurry (collected 5 days before first slurry application of 2017)
PRJEB38990 (ERP122455)	Slurry-impacted soil timepoint 1 (EVALSoil80)	ERS10394186 (SAMEA12788839)	EVALSoil80	1	2017-05-10	Grassland soil with long-term exposure to cattle slurry (collected 5 days before first slurry application of 2017)
PRJEB38990 (ERP122455)	Slurry-impacted soil timepoint 1 (EVALSoil81)	ERS10394187 (SAMEA12788840)	EVALSoil81	1	2017-05-10	Grassland soil with long-term exposure to cattle slurry (collected 5 days before first slurry application of 2017)
PRJEB38990 (ERP122455)	Slurry-impacted soil timepoint 1 (EVALSoil82)	ERS10394188 (SAMEA12788841)	EVALSoil82	1	2017-05-10	Grassland soil with long-term exposure to cattle slurry (collected 5 days before first slurry application of 2017)
PRJEB38990 (ERP122455)	Slurry-impacted soil timepoint 2 (EVALSoil83)	ERS10394189 (SAMEA12788842)	EVALSoil83	2	2017-05-15	Grassland soil with long-term exposure to cattle slurry (collected <24 hours after first slurry application of 2017)
PRJEB38990 (ERP122455)	Slurry-impacted soil timepoint 2 (EVALSoil84)	ERS10394190 (SAMEA12788843)	EVALSoil84	2	2017-05-15	Grassland soil with long-term exposure to cattle slurry (collected <24 hours after first slurry application of 2017)
PRJEB38990 (ERP122455)	Slurry-impacted soil timepoint 2 (EVALSoil85)	ERS10394191 (SAMEA12788844)	EVALSoil85	2	2017-05-15	Grassland soil with long-term exposure to cattle slurry (collected <24 hours after first slurry application of 2017)
PRJEB38990 (ERP122455)	Slurry-impacted soil timepoint 2 (EVALSoil86)	ERS10394192 (SAMEA12788845)	EVALSoil86	2	2017-05-15	Grassland soil with long-term exposure to cattle slurry (collected <24 hours after first slurry application of 2017)
PRJEB38990 (ERP122455)	Slurry-impacted soil timepoint 2 (EVALSoil87)	ERS10394193 (SAMEA12788847)	EVALSoil87	2	2017-05-15	Grassland soil with long-term exposure to cattle slurry (collected <24 hours after first slurry application of 2017)
PRJEB38990 (ERP122455)	Slurry-impacted soil timepoint 3 (EVALSoil88)	ERS10394194 (SAMEA12788848)	EVALSoil88	3	2017-07-10	Grassland soil with long-term exposure to cattle slurry (collected 56 days after first slurry application of 2017)
PRJEB38990 (ERP122455)	Slurry-impacted soil timepoint 3 (EVALSoil89)	ERS10394195 (SAMEA12788849)	EVALSoil89	3	2017-07-10	Grassland soil with long-term exposure to cattle slurry (collected 56 days after first slurry application of 2017)
PRJEB38990 (ERP122455)	Slurry-impacted soil timepoint 3 (EVALSoil90)	ERS10394196 (SAMEA12788850)	EVALSoil90	3	2017-07-10	Grassland soil with long-term exposure to cattle slurry (collected 56 days after first slurry application of 2017)
PRJEB38990 (ERP122455)	Slurry-impacted soil timepoint 3 (EVALSoil91)	ERS10394197 (SAMEA12788851)	EVALSoil91	3	2017-07-10	Grassland soil with long-term exposure to cattle slurry (collected 56 days after first slurry application of 2017)
PRJEB38990 (ERP122455)	Slurry-impacted soil timepoint 3 (EVALSoil92)	ERS10394198 (SAMEA12788852)	EVALSoil92	3	2017-07-10	Grassland soil with long-term exposure to cattle slurry (collected 56 days after first slurry application of 2017)
PRJEB38990 (ERP122455)	Slurry-impacted soil timepoint 4 (EVALSoil93)	ERS10394199 (SAMEA12788853)	EVALSoil93	4	2017-09-07	Grassland soil with long-term exposure to cattle slurry (collected 46 days after second slurry application of 2017)
PRJEB38990 (ERP122455)	Slurry-impacted soil timepoint 4 (EVALSoil94)	ERS10394200 (SAMEA12788854)	EVALSoil94	4	2017-09-07	Grassland soil with long-term exposure to cattle slurry (collected 46 days after second slurry application of 2017)
PRJEB38990 (ERP122455)	Slurry-impacted soil timepoint 4 (EVALSoil95)	ERS10394201 (SAMEA12788855)	EVALSoil95	4	2017-09-07	Grassland soil with long-term exposure to cattle slurry (collected 46 days after second slurry application of 2017)
PRJEB38990 (ERP122455)	Slurry-impacted soil timepoint 4 (EVALSoil96)	ERS10394202 (SAMEA12788856)	EVALSoil96	4	2017-09-07	Grassland soil with long-term exposure to cattle slurry (collected 46 days after second slurry application of 2017)
PRJEB38990 (ERP122455)	Slurry-impacted soil timepoint 4 (EVALSoil97)	ERS10394203 (SAMEA12788857)	EVALSoil97	4	2017-09-07	Grassland soil with long-term exposure to cattle slurry (collected 46 days after second slurry application of 2017)
PRJEB38990 (ERP122455)	Slurry-impacted soil timepoint 5 (EVALSoil98)	ERS10394204 (SAMEA12788858)	EVALSoil98	5	2017-10-19	Grassland soil with long-term exposure to cattle slurry (collected 17 days after third slurry application of 2017)
PRJEB38990 (ERP122455)	Slurry-impacted soil timepoint 5 (EVALSoil99)	ERS10394205 (SAMEA12788859)	EVALSoil99	5	2017-10-19	Grassland soil with long-term exposure to cattle slurry (collected 17 days after third slurry application of 2017)
PRJEB38990 (ERP122455)	Slurry-impacted soil timepoint 5 (EVALSoil100)	ERS10394206 (SAMEA12788860)	EVALSoil100	5	2017-10-19	Grassland soil with long-term exposure to cattle slurry (collected 17 days after third slurry application of 2017)
PRJEB38990 (ERP122455)	Slurry-impacted soil timepoint 5 (EVALSoil101)	ERS10394207 (SAMEA12788861)	EVALSoil101	5	2017-10-19	Grassland soil with long-term exposure to cattle slurry (collected 17 days after third slurry application of 2017)
PRJEB38990 (ERP122455)	Slurry-impacted soil timepoint 5 (EVALSoil102)	ERS10394208 (SAMEA12788862)	EVALSoil102	5	2017-10-19	Grassland soil with long-term exposure to cattle slurry (collected 17 days after third slurry application of 2017)
PRJEB38990 (ERP122455)	Slurry-impacted soil timepoint 6 (EVALSoil103)	ERS10394209 (SAMEA12788863)	EVALSoil103	6	2018-01-10	Grassland soil with long-term exposure to cattle slurry (collected 98 days after third slurry application of 2017)
PRJEB38990 (ERP122455)	Slurry-impacted soil timepoint 6 (EVALSoil104)	ERS10394210 (SAMEA12788864)	EVALSoil104	6	2018-01-10	Grassland soil with long-term exposure to cattle slurry (collected 98 days after third slurry application of 2017)
PRJEB38990 (ERP122455)	Slurry-impacted soil timepoint 6 (EVALSoil105)	ERS10394211 (SAMEA12788865)	EVALSoil105	6	2018-01-10	Grassland soil with long-term exposure to cattle slurry (collected 98 days after third slurry application of 2017)
PRJEB38990 (ERP122455)	Slurry-impacted soil timepoint 6 (EVALSoil106)	ERS10394212 (SAMEA12788866)	EVALSoil106	6	2018-01-10	Grassland soil with long-term exposure to cattle slurry (collected 98 days after third slurry application of 2017)
PRJEB38990 (ERP122455)	Slurry-impacted soil timepoint 6 (EVALSoil107)	ERS10394213 (SAMEA12788867)	EVALSoil107	6	2018-01-10	Grassland soil with long-term exposure to cattle slurry (collected 98 days after third slurry application of 2017)
PRJEB38990 (ERP122455)	Untreated soil timepoint 6 (EVALSoil108)	ERS10394214 (SAMEA12788868)	EVALSoil108	6	2018-01-10	Grassland soil with no documented history of cattle slurry application
PRJEB38990 (ERP122455)	Untreated soil timepoint 6 (EVALSoil109)	ERS10394215 (SAMEA12788869)	EVALSoil109	6	2018-01-10	Grassland soil with no documented history of cattle slurry application
PRJEB38990 (ERP122455)	Untreated soil timepoint 6 (EVALSoil110)	ERS10394216 (SAMEA12788870)	EVALSoil110	6	2018-01-10	Grassland soil with no documented history of cattle slurry application
PRJEB38990 (ERP122455)	Untreated soil timepoint 6 (EVALSoil111)	ERS10394217 (SAMEA12788871)	EVALSoil111	6	2018-01-10	Grassland soil with no documented history of cattle slurry application
PRJEB38990 (ERP122455)	Untreated soil timepoint 6 (EVALSoil112)	ERS10394218 (SAMEA12788872)	EVALSoil112	6	2018-01-10	Grassland soil with no documented history of cattle slurry application
PRJEB38990 (ERP122455)	Slurry-impacted soil timepoint 7 (EVALSoil113)	ERS10394219 (SAMEA12788873)	EVALSoil113	7	2018-05-17	Grassland soil with long-term exposure to cattle slurry (collected 84 days after first slurry application of 2018)
PRJEB38990 (ERP122455)	Slurry-impacted soil timepoint 7 (EVALSoil114)	ERS10394220 (SAMEA12788874)	EVALSoil114	7	2018-05-17	Grassland soil with long-term exposure to cattle slurry (collected 84 days after first slurry application of 2018)
PRJEB38990 (ERP122455)	Slurry-impacted soil timepoint 7 (EVALSoil115)	ERS10394221 (SAMEA12788875)	EVALSoil115	7	2018-05-17	Grassland soil with long-term exposure to cattle slurry (collected 84 days after first slurry application of 2018)
PRJEB38990 (ERP122455)	Slurry-impacted soil timepoint 7 (EVALSoil116)	ERS10394222 (SAMEA12788876)	EVALSoil116	7	2018-05-17	Grassland soil with long-term exposure to cattle slurry (collected 84 days after first slurry application of 2018)
PRJEB38990 (ERP122455)	Slurry-impacted soil timepoint 7 (EVALSoil117)	ERS10394223 (SAMEA12788877)	EVALSoil117	7	2018-05-17	Grassland soil with long-term exposure to cattle slurry (collected 84 days after first slurry application of 2018)
PRJEB38990 (ERP122455)	Untreated soil timepoint 7 (EVALSoil118)	ERS10394224 (SAMEA12788878)	EVALSoil118	7	2018-05-17	Grassland soil with no documented history of cattle slurry application
PRJEB38990 (ERP122455)	Untreated soil timepoint 7 (EVALSoil119)	ERS10394225 (SAMEA12788879)	EVALSoil119	7	2018-05-17	Grassland soil with no documented history of cattle slurry application
PRJEB38990 (ERP122455)	Untreated soil timepoint 7 (EVALSoil120)	ERS10394226 (SAMEA12788880)	EVALSoil120	7	2018-05-17	Grassland soil with no documented history of cattle slurry application
PRJEB38990 (ERP122455)	Untreated soil timepoint 7 (EVALSoil121)	ERS10394227 (SAMEA12788881)	EVALSoil121	7	2018-05-17	Grassland soil with no documented history of cattle slurry application
PRJEB38990 (ERP122455)	Untreated soil timepoint 7 (EVALSoil122)	ERS10394228 (SAMEA12788882)	EVALSoil122	7	2018-05-17	Grassland soil with no documented history of cattle slurry application

## Sheet: Slurry
Code	Study Accession	Sample Name	Sample Accession	Run Name	Run Accession	Experiment Accession	Collection Date
S01	PRJEB38990 (ERP122455)	Dairy slurry metagenome (07/06/2017)	ERS5711150 (SAMEA8023930)	PF070617A	ERR5291938	ERX5081603	2017-06-07
S02	PRJEB38990 (ERP122455)	Dairy slurry metagenome (07/06/2017)	ERS5711150 (SAMEA8023930)	PF070617B	ERR5293742	ERX5083400	2017-06-07
S09	PRJEB38990 (ERP122455)	Dairy slurry metagenome (11/07/2017)	ERS5711151 (SAMEA8023931)	PF110717A	ERR5296743	ERX5086065	2017-07-11
S11	PRJEB38990 (ERP122455)	Dairy slurry metagenome (11/07/2017)	ERS5711151 (SAMEA8023931)	PF110717C	ERR5310187	ERX5099594	2017-07-11
S17	PRJEB38990 (ERP122455)	Dairy slurry metagenome (01/08/2017)	ERS5711152 (SAMEA8023932)	PF010817A	ERR5317358	ERX5106761	2017-08-01
S18	PRJEB38990 (ERP122455)	Dairy slurry metagenome (01/08/2017)	ERS5711152 (SAMEA8023932)	PF010817B	ERR5319970	ERX5109373	2017-08-01
S25	PRJEB38990 (ERP122455)	Dairy slurry metagenome (05/09/2017)	ERS5711153 (SAMEA8023933)	PF050917A	ERR5326115	ERX5115178	2017-09-05
S26	PRJEB38990 (ERP122455)	Dairy slurry metagenome (05/09/2017)	ERS5711153 (SAMEA8023933)	PF050917B	ERR5329349	ERX5118382	2017-09-05
S34	PRJEB38990 (ERP122455)	Dairy slurry metagenome (10/10/2017)	ERS5711154 (SAMEA8023934)	PF101017B	ERR5333200	ERX5121599	2017-10-10
S35	PRJEB38990 (ERP122455)	Dairy slurry metagenome (10/10/2017)	ERS5711154 (SAMEA8023934)	PF101017C	ERR5333226	ERX5121625	2017-10-10
