# Supplementary material for: Temporal signals in dairy cattle slurry and fertilized field soil resistomes and bacterial communities
Source: Front Microbiol. 2026 Jan 20;16:1666851. doi: 10.3389/fmicb.2025.1666851 (PMC12865810; doi:10.3389/fmicb.2025.1666851)
Supplement: Supplementary file 1 [file Data_Sheet_1.ZIP › Williams et al. Supplementary Material/Supplementary_file_4.xlsx]

## Sheet: S01_bin127_cov
		Slurry T1		Slurry T2		Slurry T3		Slurry T4		Slurry T5		F31 pre-application May 2017					F31 24hrs post-application May 2017				56 days post application					F31 T4					F31 T5					F31 T6 Jan 2018					ARB T1 Jan 2018					F31 T7
Contig	Contig_length	S01	S02	S09	S11	S17	S18	S25	S26	S34	S35	S78	S79	S80	S81	S82	S83	S84	S85	S87	S88	S89	S90	S91	S92	S93	S94	S95	S96	S97	S98	S99	S100	S101	S102	S103	S104	S105	S106	S107	S108	S109	S110	S111	S112	S113	S114	S115	S116
SL3703	3880	46.3568	50.5155	35.6236	56.4297	28.3535	30.486	11.587	6.94431	8.0271	10.2603	0	0	0	0	0	0.801072	0.887433	1.3779	2.01727	0.0342466	0.123288	0.344253	0	0.296903	0.0342466	0	0	0	0	0	0	0	0	0	0	0	0	0	0	0	0	0	0	0	0	0.123585	0.0342466	0.600953
SL3826	12802	52.5758	50.4115	34.437	54.8268	25.1439	33.5289	8.92343	7.48446	8.88251	9.30787	0	0	0	0	0	0.581226	0.342378	0.981999	1.92009	0	0.165086	0.0201967	0	0.364331	0	0.00614682	0.126185	0	0	0	0	0	0	0	0	0	0	0	0	0	0	0	0	0	0.0923779	0.131103	0.380313	0.409466
SL3945	4977	60.4569	59.9593	38.611	48.6787	28.1694	32.7178	10.8345	7.72566	10.3316	12.1929	0.027618	0	0	0.151899	0	0.38504	0.413349	1.14154	2.28239	0.027618	0.202301	0.0828539	0	0.3084	0.013809	0	0	0	0	0	0	0	0	0	0	0	0	0	0	0	0	0	0	0	0	0.116456	0.300345	0.191484
SL4490	4187	50.8113	47.8393	32.2242	46.2759	24.2988	31.1593	7.63741	6.55983	10.1166	9.36479	0	0	0	0.0275103	0	0.718294	0.384594	1.17194	2.05502	0.220083	0.0275103	0.137552	0.0275103	0.137552	0	0	0	0	0.0275103	0	0	0	0	0	0	0	0	0	0	0	0	0	0	0	0.0275103	0.324347	0.230812	0.496561
SL4971	2777	52.3497	49.3066	33.1907	53.019	24.6964	34.2127	9.86723	7.19619	9.13531	9.69768	0	0	0	0	0	1.00254	1.02241	1.17548	1.7019	0	0.198732	0.0718816	0	0.0718816	0.121353	0	0	0	0	0	0	0	0	0	0	0	0	0	0	0	0	0	0	0	0.362791	0.0131078	0.524313	1.09175
SL8203	6204	57.2686	52.9112	36.815	53.0857	28.9527	34.0796	8.94807	8.10642	10.9068	11.6426	0	0	0	0	0	0.562018	0.66	1.11908	1.63706	0.086055	0.164771	0.0822018	0	0.124771	0	0	0	0	0	0	0	0	0	0	0	0	0	0	0	0	0	0	0	0	0.0829358	0.194128	0.493211	0.785138
SL10234	3498	48.2817	51.8888	32.359	49.6516	23.1967	30.2727	7.99635	6.71201	8.37392	10.4618	0	0	0	0	0	0.449237	0.59854	1.00863	2.50796	0.143995	0.269409	0.243198	0.0444592	0.143995	0	0	0	0.0444592	0	0	0	0	0	0	0	0	0	0	0	0	0	0	0	0	0.0444592	0.287989	0.071002	0.735236
SL10312	5548	37.5687	38.692	26.1811	43.5652	23.536	27.3617	9.00782	6.02531	6.70905	8.50288	0	0	0	0	0	0.233745	0.509259	0.758848	1.90823	0	0.14321	0.00658436	0	0.0683128	0.00658436	0	0.00658436	0	0.00658436	0	0	0.00658436	0	0.00658436	0	0	0	0	0	0	0	0	0	0	0.0683128	0.00658436	0.129424	0.204115
SL11223	5848	57.2817	57.316	40.0423	62.3014	32.5856	35.2959	10.4602	9.09318	9.83665	11.5212	0.0617934	0.00331384	0.00331384	0	0	1.04737	0.364912	1.44113	2.03704	0	0.0908382	0.149318	0	0.29883	0	0	0.0649123	0	0	0	0	0.0261209	0.00331384	0	0	0	0	0	0	0	0	0	0	0	0.0325536	0.120078	0.298441	0.960819
SL12033	7672	52.6362	50.1914	34.3425	53.4486	25.816	31.6223	8.50103	7.22142	9.50044	8.86159	0	0	0	0	0	0.824963	0.442688	1.36086	1.41551	0.032644	0.183752	0.149631	0	0.244018	0	0	0.0220089	0	0	0	0	0.032644	0	0	0	0	0	0	0	0	0	0	0	0	0.0406204	0.299705	0.319498	0.422009
SL12536	6992	49.8647	47.983	30.9795	38.9927	23.3451	28.7027	7.39185	7.4188	7.4482	9.75755	0	0	0	0	0	0.457941	0.468496	0.850438	2.15752	0	0	0.0404352	0	0.170835	0	0.0902891	0	0	0	0	0	0	0	0	0	0	0	0	0	0	0	0	0	0	0.0784346	0.300747	0.272004	0.582657
SL13036	6237	55.3559	59.1387	36.6496	59.2641	31.2296	33.8328	9.5282	7.10896	9.34258	10.8868	0	0	0	0	0	0.781895	0.48987	1.24585	2.20788	0.108961	0.200584	0.0516518	0	0.218471	0.054207	0	0	0	0	0	0	0	0	0	0	0	0	0	0	0	0	0	0	0	0.0268297	0.264647	0.137616	0.866216
SL13420	3724	54.2455	55.8011	34.1081	49.8132	33.3751	35.9587	8.61187	10.3021	8.93381	9.4248	0	0	0	0	0	0.729024	0.358919	1.22871	1.2253	0.0382225	0	0.0981976	0	0.397763	0	0.0382225	0	0	0	0	0.0382225	0.0382225	0	0	0	0	0	0	0	0	0	0	0	0	0.114668	0.131448	0.789932	0.528589
SL13892	10001	55.493	53.6946	36.0208	52.3659	27.7248	37.2625	8.49273	7.9647	7.96481	11.5319	0	0.0120672	0	0	0	0.612834	0.427653	1.04522	1.79892	0.0260517	0.21518	0.0461261	0	0.0331567	0.0122928	0	0.01218	0	0	0	0	0	0	0	0	0	0	0	0	0	0	0	0	0	0.120559	0.254088	0.55949	0.509417
SL15461	16235	56.8216	54.0399	38.236	54.7689	29.4068	34.0046	9.27734	8.53167	9.34835	11.798	0	0	0	0	0	0.540996	0.465635	1.11618	1.77585	0	0.103751	0.0274228	0	0.210126	0.0806797	0	0.00663121	0.0145058	0	0	0	0	0	0	0	0	0	0	0	0	0	0	0	0	0.12095	0.348069	0.413	0.709539
SL16144	4762	52.1578	54.4954	35.5619	45.9706	24.6	30.7688	7.53492	7.56744	10.1973	10.067	0	0	0	0	0.0513006	0.862958	0.381985	1.33333	2.79986	0	0.178709	0	0.106455	0.0532274	0.0168593	0	0	0.0171002	0	0	0	0	0	0	0	0	0	0	0	0	0	0	0	0	0.151012	0.313102	0.267823	0.461464
SL16335	4805	54.8721	56.341	33.5612	47.8327	26.1005	32.5001	7.66881	7.42257	8.32522	11.6144	0	0	0.0164639	0	0	0.427344	0.109282	1.32045	2.31019	0.067287	0.17132	0	0	0.0462897	0	0	0.0878072	0	0	0.0329277	0	0.0162252	0.174899	0	0	0	0	0	0	0	0	0	0	0	0.192555	0.859222	0.181341	0.308041
SL16514	14891	59.0057	57.053	37.7011	51.4404	29.422	34.3324	9.2975	8.08344	10.4957	11.2493	0	0	0	0	0	0.777945	0.432125	1.13243	1.65931	0	0.209392	0.0828371	0.0123615	0.15369	0	0	0.0298485	0	0	0	0	0	0	0	0	0	0	0	0	0	0	0	0	0	0.0948217	0.248888	0.115173	0.54481
SL17928	3110	56.7733	53.2545	36.1134	47.2451	29.8453	31.1577	10.4617	7.70008	9.94219	10.0071	0	0	0	0	0	0.603604	1.08746	1.54317	1.66779	0	0.14039	0	0	0.143393	0	0.0574324	0	0	0	0	0	0	0.0574324	0	0	0	0	0	0	0	0	0	0	0	0.114865	0.256381	0	0.622372
SL18170	3697	52.9533	51.2972	31.5161	51.9383	24.9446	28.834	9.08268	6.8052	8.94989	9.41967	0	0	0	0	0	0.78766	0.13279	0.621672	1.57062	0	0.369558	0.0779831	0	0.280301	0	0	0	0.226746	0	0	0	0	0	0	0	0	0	0	0	0	0	0	0	0	0.0792358	0.038835	0	0.769183
SL18692	4815	58.0395	56.9781	37.156	58.8971	28.8745	34.9238	10.4099	9.53203	10.1491	11.0457	0	0	0	0	0	0.584425	0.26292	0.959038	1.7366	0	0.153846	0.0857347	0.228388	0.221719	0.217195	0.0519171	0.0571565	0	0	0	0	0	0	0	0	0	0	0	0	0	0	0	0	0	0	0.365325	0.251965	0.733032
SL19335	3443	51.3825	50.8334	29.9852	42.4465	26.3599	30.7474	8.93929	7.80506	10.1002	10.9427	0	0	0	0	0	0.611804	0.224283	1.48836	2.64317	0	0.0458685	0.215177	0.0462057	0.248567	0	0.0924115	0	0.0458685	0	0	0	0	0	0	0	0	0	0	0	0	0	0	0	0	0.16425	0	0.428668	0.220573
SL20190	2757	41.4265	43.2237	26.6945	34.3805	21.7929	30.553	9.74393	7.75884	8.40307	7.50234	0	0	0.072859	0	0	0.680443	0.273541	1.01875	1.56839	0	0.475927	0	0	0.261184	0	0	0	0	0	0	0	0	0	0	0	0	0	0	0	0	0	0	0	0	0	0	0.106519	0.39412
SL22633	2658	56.1134	57.5456	32.1377	54.2493	29.5297	29.8875	7.76395	8.02834	9.07174	8.89327	0	0	0	0	0	1.15279	0.0779451	1.18379	2.31754	0	0	0.15589	0	0.399469	0.144376	0.220549	0	0.110717	0	0.15589	0	0	0	0	0	0	0	0	0	0	0	0	0	0	0.0938884	0.117803	0.0115146	0.343224
SL23304	5841	57.4408	52.1122	33.9692	48.2126	26.5276	31.685	8.52547	7.77474	10.4757	9.22194	0	0	0	0	0	0.589108	0.314074	1.23639	1.75034	0.0616826	0	0.0546555	0	0.108921	0.123756	0.156354	0	0.00331837	0	0.00331837	0	0	0.019715	0	0	0	0	0	0	0	0	0	0	0	0.0247902	0.20652	0.286551	0.318563
SL25232	3619	40.4163	34.4092	26.9302	42.7611	26.2709	30.7691	8.12776	7.32693	7.75472	7.4041	0	0	0	0	0	0.621838	0.238873	0.28082	1.42779	0.0409862	0.104067	0.106948	0	0.113673	0.0342619	0	0.0848543	0	0	0	0	0	0	0	0	0	0	0	0	0	0	0	0	0	0.0810118	0.0848543	0.137048	0.309638
SL25953	6008	48.1329	51.0347	34.4482	48.6932	27.3769	31.4033	9.91942	7.62344	8.79389	10.0142	0.00341297	0	0	0.00170648	0	0.662685	0.751422	0.522753	1.67141	0.0585893	0.230944	0.0620023	0.00170648	0.337505	0	0	0.0523322	0	0	0	0	0	0.000948047	0	0	0	0	0	0	0	0	0	0	0	0.00170648	0.267728	0.265264	0.496397
SL26382	7357	52.6111	49.6342	33.1853	49.2924	26.3455	30.9834	8.48482	7.56081	9.27563	9.26098	0	0	0	0	0	0.521505	0.40111	1.03021	1.68059	0	0.0610452	0.109141	0.0371512	0.304609	0	0	0	0	0	0	0	0	0	0	0	0	0	0	0	0	0	0	0	0	0.0784646	0.297518	0.25158	0.442577
SL26932	4845	44.3099	46.251	33.0606	48.0998	23.9711	29.4708	8.30021	7.49231	6.63047	9.36527	0	0	0	0	0	0.531346	0.509108	0.989827	1.4237	0.0158505	0.0513366	0	0	0.174119	0.119943	0	0.0813816	0.031701	0	0	0	0	0	0	0	0	0	0	0	0	0	0	0	0	0.312515	0.327892	0.102673	0.651999
SL27194	5138	54.8539	50.7221	31.8269	47.4263	25.3833	29.5198	7.48396	8.18708	6.29822	9.32316	0	0	0	0	0	0.737417	0.0783964	0.699332	2.59555	0.0115813	0.145212	0.0231626	0	0.191091	0.0926503	0.0115813	0.0115813	0.0115813	0	0	0	0	0	0	0	0	0	0	0	0	0	0	0	0	0.0115813	0.288641	0.547662	0.646548
SL27408	2970	57.411	55.0189	34.0004	51.4838	30.3396	40.9318	10.6923	7.65051	10.7494	11.4807	0	0	0	0	0	1.36682	1.01655	1.94405	1.75768	0	0	0.072104	0	0.346336	0.163121	0	0	0	0	0	0	0	0	0	0	0	0	0	0	0	0	0	0	0	0.0220646	0.254925	0.588258	0.611505
SL29251	8473	57.9677	55.9973	33.8118	49.1905	28.7986	35.2127	9.45094	7.64184	9.17554	10.2454	0	0	0	0	0	0.722734	0.60032	1.07636	1.15312	0	0.328261	0.125217	0	0.110132	0	0.0246963	0.0246963	0.0246963	0	0	0	0	0	0	0	0	0	0	0	0	0	0	0	0	0	0.0889067	0.426111	0.468696
SL29504	5388	53.5776	52.8808	34.8579	54.3567	28.3352	33.9478	8.57973	8.79262	9.14037	9.91561	0	0	0	0.00848176	0	0.388253	0.554919	1.324	1.83312	0	0.114928	0.0322307	0	0.362383	0.00848176	0	0.00848176	0.0169635	0	0	0	0	0	0	0	0	0	0	0	0	0	0	0	0	0.057888	0.515691	0.461196	0.68469
SL29583	8153	48.7212	46.5513	28.9034	48.7541	24.236	29.0696	9.06164	7.064	7.64917	10.089	0	0.00708038	0	0	0	0.531723	0.568513	0.652228	1.88644	0.012356	0.0261002	0.0458142	0.027905	0.201027	0	0	0.0571984	0	0	0	0	0	0	0	0	0	0	0	0	0	0	0	0	0	0.253783	0.0974594	0.347911	0.425378
SL30172	2876	60.6663	55.4434	40.7453	58.1732	30.8672	37.9482	9.21638	8.55705	10.0069	13.0469	0	0	0	0	0	0.852078	0.546862	0.800326	1.60839	0	0.323961	0.127547	0.0672372	0.589242	0	0.189487	0	0	0	0	0	0.0281174	0	0	0	0	0	0	0	0	0	0	0	0	0	0.0672372	0.254686	0.698044
SL30898	5454	59.1667	58.859	40.6579	55.3157	28.9757	37.2323	9.8517	8.73691	12.1418	11.2132	0	0.00754085	0	0.00754085	0	1.24026	0.0567658	1.36133	1.56745	0.0787599	0.289694	0.0971931	0.0504818	0.0408463	0.0465019	0.00754085	0.112065	0.00754085	0	0	0	0	0	0	0	0	0	0	0	0	0	0	0	0	0.00754085	0.127147	0.203603	0.688102
SL31790	4272	52.7846	53.3693	35.1394	50.6663	27.4154	29.886	11.1342	7.72561	10.1625	12.1531	0	0	0	0	0	0.736388	0.225337	1.5	1.59811	0	0.1469	0.149057	0	0.207278	0	0.0256065	0.0253369	0	0	0	0	0	0	0	0	0	0	0	0	0	0	0	0	0	0.40566	0.38841	0.646361	0.332075
SL32294	3241	50.4118	54.9569	31.5174	50.0977	25.1427	29.4765	9.52426	7.21092	10.0004	9.88286	0	0	0	0	0	1.29716	0.577075	1.47646	2.37298	0.0441969	0.214517	0	0.213439	0.0524614	0.262666	0.0574919	0	0	0	0	0	0	0	0	0	0	0	0	0	0	0	0	0	0	0.160618	0.159181	0.159181	0.343874
SL33901	2632	49.9445	58.09	35.3617	45.6813	26.4391	30.7919	6.99911	7.90018	9.86079	9.98209	0	0	0	0	0	0.213518	0.410922	1.47941	1.16204	0.0792301	0.0792301	0.155774	0	0	0.0120859	0.0792301	0.371979	0.0792301	0	0	0	0	0	0	0	0	0	0	0	0	0	0	0	0	0.213518	0.0792301	0.280662	0.669651
SL34342	6966	48.536	48.5924	32.5569	49.1547	26.9055	27.9865	8.19019	6.23957	8.64961	9.27624	0	0	0	0	0	0.788299	0.352673	1.25864	2.2293	0.0423729	0.0361799	0.207301	0	0	0	0.0425359	0.0808344	0	0	0	0	0	0	0	0	0	0	0	0	0	0	0	0	0	0.041884	0.28895	0.491362	0.666232
SL34625	4157	54.7771	57.3601	34.5287	48.1916	25.4866	30.9856	9.2473	7.88633	7.91406	9.10147	0	0	0	0	0	0.678958	0.807596	0.635708	1.71167	0.0280011	0.315775	0.0280011	0	0.111173	0	0	0	0.0709731	0	0	0	0	0	0	0	0	0	0	0	0	0	0	0	0	0.0560022	0.445523	0.522318	0.597727
SL36376	9210	53.7066	51.9316	34.526	45.0448	26.299	30.0199	9.24785	6.84854	8.72774	9.35737	0	0	0	0	0	0.502943	0.256929	1.07334	1.72284	0	0.281702	0.0528575	0.0181506	0.219402	0	0	0	0.0258769	0	0	0	0	0	0	0	0	0	0	0	0	0	0	0	0	0.073093	0.271646	0.183468	0.61246
SL37850	2504	44.4198	41.3877	27.8835	37.6179	23.5165	25.2066	7.10755	6.93066	10.9401	10.3241	0.0386792	0	0	0	0.0867925	0.405189	0.320283	0.939623	1.65943	0	0.10283	0.161321	0	0.314623	0	0	0	0.0867925	0	0	0	0	0	0	0	0	0	0	0	0	0	0	0	0	0	0.199528	0.157547	0.358962
SL38082	3125	49.5368	49.8346	31.106	46.2378	24.1448	26.6596	6.09742	5.8645	6.83725	7.2542	0	0.0391937	0	0	0	0.332214	0.268384	1.78947	1.62187	0.0571109	0.0571109	0	0	0.225831	0	0.0571109	0	0	0	0	0	0	0	0	0	0	0	0	0	0	0	0	0	0	0.00223964	0.114222	0.864875	0.765957
SL38460	3434	53.3366	53.2622	35.5145	46.8143	25.5014	28.5602	8.43268	5.45162	8.7588	10.4777	0	0	0	0	0	0.816306	0.154263	1.76861	2.05142	0.0581867	0.350474	0	0	0.310555	0	0	0	0	0	0	0	0	0.0243572	0	0	0	0	0	0	0	0	0	0	0	0	0.620095	0.648173	0.710081
SL40815	16667	57.7618	55.1125	33.6835	46.6251	26.8511	31.6825	9.8122	7.44649	10.1528	11.0858	0	0	0	0	0	0.524585	0.214838	1.01258	1.59918	0.0049102	0.138831	0	0	0.0960517	0.0454026	0	0	0	0	0	0	0	0	0	0	0	0	0	0	0	0	0	0	0	0.0688101	0.171386	0.414004	0.469563
SL42057	6629	55.6028	53.6007	38.8075	51.0111	29.0879	34.4588	10.8934	8.02572	10.3288	10.8087	0	0	0	0	0	0.730156	0.427224	0.923367	1.33773	0	0.196468	0.0476599	0.0990914	0.30636	0.0330876	0	0	0	0	0	0	0	0	0	0	0	0	0	0	0	0	0	0	0	0.0474884	0.29556	0.27173	0.349734
SL42626	4531	47.6287	45.8811	29.8128	48.6533	26.6439	29.1522	8.24423	6.59041	9.27847	8.9508	0	0	0	0	0	1.39488	0.415927	0.679939	1.72128	0.116662	0.117423	0.437231	0	0.229013	0.0580776	0.0207963	0	0.0207963	0	0	0	0	0	0	0	0	0	0	0	0	0	0	0	0	0.0905402	0.144814	0.600051	0.757799
SL42750	3266	46.0274	45.6351	29.1376	37.85	18.4572	28.0556	7.6087	6.33678	6.71846	8.48396	0	0	0	0	0	0.306486	0	0.425873	0.975053	0.104063	0.0520314	0.0520314	0.158945	0	0	0.0520314	0	0	0	0	0	0	0	0	0	0	0	0	0	0	0	0	0	0	0.0520314	0	0.386671	0.612972
SL42809	3891	49.0974	50.768	31.6715	57.2052	25.1328	33.0547	8.48411	6.41788	9.00921	11.2337	0.033858	0	0	0	0	1.15563	0.313632	1.09712	1.71221	0	0.122958	0	0	0.0989011	0.033858	0.033858	0	0	0	0	0	0	0	0	0	0	0	0	0	0	0	0	0	0	0.033858	0.0784081	0.168102	0.330561
SL43439	4438	56.1782	52.5293	34.5272	49.778	27.6383	34.0883	9.7057	7.66606	9.36684	10.0751	0	0	0	0	0	0.612694	0.200259	1.39948	1.81554	0	0.216839	0.0225389	0.0878238	0.0370466	0.100259	0.0225389	0.200259	0	0	0	0	0	0	0	0	0	0	0	0	0	0	0	0	0	0.0984456	0.200518	0.172539	0.546632
SL45342	20205	54.7626	55.1369	35.471	49.8963	28.5374	33.4597	9.79336	8.16786	9.72406	9.96637	0	0	0	0	0	0.593818	0.45931	0.973464	1.45427	0.0136281	0.105922	0.141211	0	0.152457	0.0525733	0	0	0.0109135	0	0	0	0	0	0	0	0	0	0	0	0	0	0	0	0	0.0600521	0.0807711	0.243144	0.415323
SL48030	7834	39.487	41.1816	22.6071	33.0924	17.8796	21.235	5.84008	4.79063	5.86654	6.84283	0	0	0	0	0	0.280798	0.212984	0.375361	0.91498	0	0	0.0313765	0	0	0	0	0	0	0	0	0	0	0	0	0	0	0	0	0	0	0	0	0	0	0	0.218623	0.232504	0.334297
SL50513	4894	52.626	50.2103	30.3775	52.2871	25.4763	29.4478	11.3454	6.89836	8.08384	10.1438	0	0	0	0	0	0.809836	0.482436	0.797658	1.37799	0.0149883	0.155504	0.0344262	0	0.150585	0.155504	0	0.0147541	0	0	0	0	0.0149883	0	0	0	0	0	0	0	0	0	0	0	0	0.155269	0.306323	0.365808	0.690164
SL53839	3494	55.5332	57.0435	40.9458	55.3983	30.4807	33.5485	11.4714	9.93621	9.65947	11.7193	0	0	0	0	0	0.182392	0.526246	0.876412	1.80066	0.0385382	0.19701	0.0445183	0	0.144186	0.188704	0	0.0943522	0	0	0	0	0.0445183	0	0	0	0	0	0	0	0	0	0	0	0	0	0.243854	0.344851	0.78505
SL55302	3132	51.2843	48.8703	32.4911	55.8636	24.9411	33.2928	9.76304	7.37407	8.2269	11.2899	0	0	0	0	0	0.438152	0.18927	0.875559	1.26341	0	0.225037	0.336438	0.0566319	0.297317	0	0	0.136736	0	0	0	0	0	0.000745157	0	0	0	0	0	0	0	0	0	0	0	0.0771237	0.303279	0.330104	0.988078
SL56190	6527	52.5729	50.8492	32.7868	47.7298	23.2872	31.3024	8.72862	5.02073	8.34994	11.4029	0	0	0	0	0	0.708762	0.280439	1.22609	2.10016	0.0329211	0.153806	0.0492945	0	0.176973	0	0	0.0334437	0.0491204	0	0	0	0	0	0	0	0	0	0	0	0	0	0	0	0	0.190908	0.217732	0.153632	1.085
SL58970	2846	46.9559	48.8839	32.4485	54.0132	23.3616	25.8987	7.00371	6.14497	9.1425	8.3196	0.0687809	0.0687809	0	0	0	0.125206	0.26112	1.76112	1.98064	0.118616	0	0.0687809	0	0.0667216	0.0687809	0	0.00700165	0	0	0	0	0	0	0	0.0687809	0	0	0	0.00617792	0	0	0	0	0	0	0.26112	0.720346	0.752471
SL59170	21817	53.4219	51.84	32.1506	44.8826	25.4312	31.4024	9.01943	6.52587	8.43034	10.7668	0	0	0	0	0	0.47777	0.394185	0.97195	2.00769	0.0207682	0.126301	0.0547664	0.0167684	0.136044	0.00605097	0	0.0533306	0	0	0	0	0	0	0	0	0	0	0	0	0	0	0	0	0	0.169837	0.134455	0.256141	0.427619
SL60241	7027	51.7647	54.0653	34.9898	53.125	27.7496	31.4733	8.68616	7.25327	8.64093	11.88	0	0	0	0.0558876	0	0.529155	0.530286	1.19189	1.69811	0	0.128412	0.0899693	0	0.311743	0.0266516	0	0	0	0	0	0	0	0	0	0	0	0	0	0	0	0	0	0	0	0	0.304636	0.487482	0.332418
SL60245	3925	53.9644	55.2821	37.7664	51.1815	28.0833	34.2042	9.15446	7.98529	12.5613	10.4687	0	0	0	0	0	0.619888	0.121506	1.78199	1.62018	0	0.197117	0.0664901	0.0270668	0.121506	0	0	0	0	0	0	0	0	0	0	0	0	0	0	0	0	0	0	0	0	0.0773757	0.0332451	0.28832	1.03266
SL60302	4559	50.0637	47.6659	30.5918	42.0675	25.549	31.1156	7.81708	7.25094	8.88259	10.0773	0	0	0	0	0	0.635425	0.234064	1.36911	1.39456	0.0450995	0.198791	0.154195	0	0.398085	0.0226757	0	0.192996	0	0	0	0	0	0	0	0	0	0	0	0	0	0	0	0	0	0	0.315445	0.336357	0.376921
SL60439	4409	59.9781	63.266	38.1737	49.9638	31.0821	37.9711	10.9773	8.63859	9.88814	12.3692	0	0	0	0	0	0.748109	0.674837	1.01617	2.13142	0	0.202868	0.0623207	0	0.136636	0	0	0.135072	0.194003	0	0	0	0	0	0	0	0	0	0	0	0	0	0	0	0	0.123598	0.101434	0.276662	0.558279
SL63127	13754	55.3313	50.8193	33.0062	44.8854	23.7741	28.6741	7.90599	6.95704	9.25882	9.90632	0	0	0	0	0	0.49902	0.310111	1.23734	1.10985	0.0679517	0.0621529	0.124224	0	0.0180497	0.0167429	0	0.0180497	0	0	0	0	0	0	0	0	0	0	0	0	0	0	0	0	0	0.114097	0.149706	0.22607	0.369732
SL64188	4456	49.2614	50.6282	36.1344	49.9076	26.0441	34.0893	8.93395	6.63932	8.8403	11.2454	0	0	0	0.0221878	0	1.02141	0.430341	0.964396	1.41899	0.121775	0.0861713	0.126677	0	0.121775	0.176987	0.146285	0.0995872	0.0825593	0	0.0221878	0	0	0	0	0	0	0	0	0	0	0	0	0	0	0.128999	0.22291	0.508514	0.21775
SL66322	2935	51.8097	45.491	33.793	46.286	24.6845	30.7902	8.46669	6.58716	11.0415	11.2409	0	0	0	0	0	0.368568	0.446749	0.91783	1.35062	0	0	0.00957319	0	0.2856	0.16434	0	0.387315	0	0	0	0	0	0	0	0	0	0	0	0	0	0	0	0	0	0.0630235	0.504188	0.36059	0.446749
SL67335	6652	45.8474	52.8072	28.9559	52.7329	24.5238	31.5118	9.61312	7.59552	8.15072	9.75957	0	0	0	0	0	0.71326	0.664901	0.803144	1.35031	0.0727956	0.12406	0.0215311	0	0.0789474	0	0.0471634	0.0933014	0	0	0	0	0	0	0	0	0	0	0	0	0	0	0	0	0	0.0311005	0.172249	0.236329	0.776316
SL67988	2908	57.0507	53.3047	37.94	47.3249	25.403	37.0153	10.8965	5.62319	8.84219	11.0652	0	0	0	0	0	0.728261	0.494364	0.584541	2.18559	0	0.373188	0.307166	0	0.216184	0	0	0	0	0	0	0	0	0	0	0	0	0	0	0	0	0	0	0	0	0	0.460547	0.203704	1.35064
SL68123	4718	56.4292	53.6843	38.581	57.1965	30.3037	32.9093	8.96766	9.0912	10.0623	11.715	0	0	0	0.0355058	0	0.787208	0.254134	0.837062	2.44917	0	0.0179961	0.18142	0	0.189689	0	0.0559339	0	0.0308852	0	0	0	0	0	0	0	0	0	0	0	0	0	0	0	0	0	0.261187	0.356518	0.489543
SL72295	5304	58.0377	54.2017	34.6304	48.6121	25.1562	35.6539	8.77629	6.75948	10.1235	9.17737	0	0	0	0	0	0.576293	0.552371	1.47608	2.14483	0.00948276	0.176293	0.172629	0	0.114009	0.0739224	0.0903017	0	0.0741379	0	0	0	0	0	0	0	0	0	0	0	0	0	0	0	0	0.159698	0.0622845	0.138793	0.579741
SL72985	4344	57.0906	59.0712	39.3853	59.0702	28.1809	37.5943	10.3477	8.41234	12.111	13.8827	0	0	0.0243644	0	0	1.00715	0.802172	1.9608	1.34613	0	0.206568	0.103549	0.0654131	0.395127	0.0243644	0.0243644	0	0	0	0	0	0	0	0	0	0	0	0	0	0	0	0	0	0	0.0243644	0.247087	0.448093	0.306674
SL77152	2517	47.588	44.465	25.763	39.7733	25.5692	22.6133	6.87142	6.78226	8.1572	6.98358	0	0	0	0	0	0.753167	0.538714	1.41577	2.19474	0.0858752	0.307367	0	0	0.295636	0	0	0.0858752	0	0	0.0858752	0	0	0	0	0	0	0	0	0	0	0	0	0	0	0.262318	0	0	0.91084
SL79877	4478	59.1863	52.3265	33.096	40.7125	23.9833	31.3288	8.00026	8.10216	7.00051	9.88706	0	0.197639	0	0	0	0.6327	0.279004	0.803645	2.08008	0.108316	0.190965	0.0218172	0.0218172	0.175565	0	0.0218172	0.12038	0	0	0	0	0	0	0	0	0	0	0	0	0	0	0	0	0	0.0436345	0.318532	0.0767454	0.274641
SL81662	4194	51.5857	49.2275	33.9797	49.4558	24.494	32.1157	7.98049	7.33297	10.5772	10.1135	0	0	0	0	0	0.252473	0.28544	1.26099	2.08077	0.0271978	0.27033	0.0543956	0.0271978	0.214011	0.0925824	0	0.0271978	0	0	0	0	0	0	0	0	0	0	0	0	0	0	0	0	0	0	0.190934	0.0271978	0.481044
SL83581	8813	55.5299	57.718	35.834	51.0333	27.4067	36.2215	9.63665	7.29524	10.2886	11.3676	0	0	0.00218033	0	0	0.743363	0.350904	1.47159	1.84674	0.10068	0.0884956	0.151853	0	0.162627	0.136848	0	0.0215467	0.0301398	0	0	0	0	0	0	0	0	0	0	0	0	0	0	0	0	0.102347	0.21893	0.383224	0.393741
SL83870	7612	57.011	53.834	40.0265	53.2691	29.2007	33.5392	9.5953	7.43404	8.97275	12.6645	0.033651	0	0	0	0	0.638029	0.282907	1.3377	1.83279	0	0.0339488	0.0763848	0	0.313431	0.0339488	0	0	0	0	0	0	0	0	0	0	0	0	0	0	0	0	0	0	0	0.131477	0.224241	0.575491	0.172871
SL84225	5319	52.8698	50.0952	35.3441	47.6647	27.9706	32.6987	8.46271	7.08102	9.35762	11.0542	0	0	0	0	0	0.543305	0.276381	1.06856	1.77606	0.00924135	0.266065	0.0737159	0	0.0829572	0	0	0.00924135	0.0414786	0	0	0	0	0	0	0	0	0	0	0	0	0	0	0	0	0.10015	0.146357	0.13819	0.599398
SL88294	2987	54.3464	52.1354	31.202	42.3671	26.6	30.582	8.91663	7.55342	8.64227	12.1378	0	0	0	0	0	0.399609	0.242661	0.965166	1.53346	0.00234834	0.223875	0.0708415	0	0.11272	0.0626223	0.0622309	0.0551859	0.00313112	0	0	0	0	0	0	0	0	0	0	0	0	0	0	0	0	0.0626223	0.285323	0.386693	0.695108
SL88326	3310	57.1558	55.7106	37.4958	54.3333	28.1273	29.6392	7.65366	7.50949	7.74437	10.2352	0	0	0	0	0	0.701477	0.928973	1.26688	1.10689	0.0474684	0.17827	0.100563	0	0.311533	0	0	0.0502813	0	0	0	0	0	0	0	0	0	0	0	0	0	0	0	0	0	0	0.230661	0.155767	0.428973
SL88638	5968	54.1703	53.1413	32.2299	59.7623	26.5746	35.0346	8.3572	7.71478	9.063	9.24131	0	0	0	0	0	0.534746	0.235968	1.10863	1.96277	0.0160367	0	0.089538	0.106911	0.0593738	0	0	0.00190913	0.00210004	0	0	0.00210004	0	0	0.00210004	0	0	0	0	0	0	0	0	0	0	0.0431462	0.145284	0.365025	0.844597
SL90698	4956	57.3056	59.9945	38.6156	53.0617	32.3985	31.8308	9.61697	8.29381	9.85067	10.0303	0	0	0	0	0.0138696	0.720065	0.215673	1.17175	2.61281	0.0141008	0.0834489	0	0	0.166898	0.0679612	0	0.0973185	0	0	0	0	0	0	0	0	0	0	0	0	0	0	0	0	0	0	0.35067	0.177762	0.473879
SL92083	2914	49.7793	55.5338	33.2484	47.5036	28.7613	33.7054	8.76125	7.93087	10.8517	10.7263	0	0	0	0	0	0.659968	0.751608	1.57195	1.61696	0.250402	0.175241	0.187701	0	0.186093	0	0.186093	0.186093	0	0	0	0	0	0	0	0	0	0	0	0	0	0	0	0	0	0.0655145	0.461013	0.251608	0.0618971
SL93920	5157	44.3783	43.7599	26.7983	43.2716	21.7069	29.7295	7.08276	7.74018	8.19902	8.93477	0	0	0	0	0	0.575771	0.291103	1.75727	2.20834	0	0.267584	0.353006	0	0.177502	0.105613	0	0	0.0778789	0.0077657	0	0	0	0	0	0	0	0	0	0	0	0	0	0	0	0.0113157	0.213002	0.398491	0.696472
SL94530	24424	55.1084	55.4326	34.8469	47.0964	26.787	30.3047	8.31399	7.00522	8.54591	9.7738	0	0	0	0	0	0.704275	0.501602	0.972446	1.71146	0	0.12294	0.0833028	0	0.26515	0.0530483	0	0	0.0150586	0	0	0	0	0	0	0	0	0	0	0	0	0	0	0	0	0.0584951	0.134886	0.309273	0.473041
SL94564	2725	57.1324	54.9978	33.0272	45.6671	26.9207	28.6132	10.204	6.7749	8.03967	12.2721	0	0	0	0	0	0.214317	0.557137	1.3868	1.67098	0.0746011	0.199655	0.00991807	0	0.139284	0	0	0	0	0	0	0	0	0	0	0	0	0	0	0	0	0	0	0	0	0.278568	0.21216	0.203967	0.357482
SL95857	10337	55.8371	54.4107	31.5213	40.317	26.8112	29.5523	7.66158	7.26317	9.68263	10.8419	0	0	0	0	0	0.590468	0.295452	1.00382	1.29622	0.0100338	0.101756	0.0585669	0.00239939	0.110917	0.0403534	0.00894318	0.0062166	0.000218126	0	0	0	0	0	0	0	0	0	0	0	0	0	0	0	0	0.0913949	0.0941215	0.207983	0.54946
SL95915	3659	58.1912	57.5378	35.9088	53.0029	23.8173	31.7645	8.94587	8.1282	10.868	10.5391	0	0	0	0	0	0.649256	0.547009	0.715733	1.62646	0.0797721	0.152263	0.195315	0	0.174739	0.134853	0.13422	0.039886	0	0	0	0	0	0	0	0	0	0	0.039886	0	0	0	0	0	0	0.039886	0.402026	0.441279	0.254194
SL96150	29544	56.6356	55.3057	37.2119	53.4537	30.1442	35.6315	9.35701	7.10259	9.19976	11.0834	0	0	0	0	0	0.642274	0.475771	1.02767	1.7212	0.0328092	0.122694	0.105307	0.000377986	0.128062	0	0	0.0237375	0	0	0	0	0	0	0	0	0	0	0	0	0	0	0	0	0	0.0465301	0.236241	0.289235	0.547929
SL96652	2768	55.6692	60.1294	41.617	56.1539	28.1476	36.0517	10.7646	9.07294	11.8291	10.9372	0	0	0	0	0	1.3028	0.56531	1.4207	1.60433	0.00890585	0.062341	0	0	0.188295	0.262935	0	0.0725191	0	0	0	0	0	0	0	0	0	0	0	0	0	0	0	0	0	0.0725191	0.199746	0.0725191	1.09245
SL99641	8636	57.7109	53.9941	41.4128	59.6061	31.0172	36.0744	10.1233	8.26826	11.1989	12.0507	0	0	0	0	0	0.916863	0.568735	1.0999	2.23632	0.136292	0	0.0460854	0	0.12752	0	0	0.0788164	0	0	0	0	0	0	0	0	0	0	0	0	0	0	0	0	0	0.0581304	0.389762	0.430086	0.383739
SL100311	3131	59.7052	56.4342	42.877	54.5781	30.7488	40.6564	11.1562	7.09616	11.0816	9.85017	0.0555348	0	0	0	0	0.454715	0.374953	1.82594	2.55311	0.056653	0.346627	0.168468	0	0.106597	0.152069	0	0	0	0	0	0	0	0	0	0	0	0	0	0	0	0	0	0	0	0	0.136414	0.056653	0.712635
SL100902	2521	59.1859	57.1602	35.1358	49.3133	27.4464	31.5644	7.56487	6.11148	9.11991	11.4379	0	0	0	0	0	0.334426	0.550351	0.330679	1.22201	0	0.155972	0.678689	0.0618267	0.359251	0.171429	0	0	0	0	0.0754098	0	0	0	0	0	0	0	0	0	0	0	0	0	0	0	0	0.22623	0.337237
SL103077	7678	62.7817	58.6184	36.6285	55.3034	31.8017	33.9336	9.70336	8.56302	9.50472	11.5323	0	0	0	0	0	0.760773	0.352568	1.23878	2.05844	0.0332054	0.147137	0.117769	0	0.109652	0.074085	0	0.0585891	0	0	0	0	0	0	0	0	0	0	0	0	0	0	0	0	0	0	0.227273	0.261954	0.569215
SL103797	2617	46.3503	42.4471	33.4471	45.0459	26.6866	31.0162	8.2787	7.1882	7.0977	9.57542	0	0	0	0	0	0.177848	0.319226	1.77262	1.1828	0	0.622242	0.0801441	0	0	0.240432	0.257542	0.0801441	0.0801441	0	0	0	0	0	0	0	0	0	0	0	0	0	0	0	0	0.215218	0.353444	0.147681	1.16299
SL104971	6144	51.6816	56.482	33.767	57.4177	26.9876	32.8425	10.0128	7.65437	9.56616	9.86249	0	0	0	0	0	0.764455	0.328206	1.66957	2.25964	0.000370645	0.214418	0.00074129	0.0889548	0.211268	0.100445	0.000370645	0.000370645	0.183284	0	0	0.000370645	0	0	0	0	0	0	0	0	0	0	0	0	0	0.102669	0.192365	0.338769	0.31301
SL105207	11291	54.4308	53.3669	36.0932	53.7629	27.0594	31.1691	8.73761	7.23317	9.52997	11.0889	0	0	0	0	0	0.625711	0.461654	0.843423	1.7417	0	0.105715	0.0329111	0	0.476015	0	0.0577441	0.117583	0	0	0	0	0	0	0	0	0	0	0	0	0	0	0	0	0	0.0641269	0.113294	0.382068	0.525381
SL106049	3889	60.2724	53.4191	36.1616	48.706	26.4618	29.191	7.75408	7.00208	10.3597	9.83962	0	0	0	0	0.0653401	0.785863	0.579745	1.18503	2.51559	0	0.228393	0.120285	0	0.0683101	0.034155	0	0.0787051	0	0	0	0.034155	0	0	0	0	0	0	0	0	0	0	0	0	0	0.033858	0.310959	0	1.01633
SL107218	3716	63.5118	56.1623	36.9445	52.1916	26.5143	34.6897	7.08723	7.5352	9.19564	11.9558	0	0	0	0	0	0.43676	0.290966	1.04112	1.11277	0	0.121495	0.170093	0	0.170093	0.224922	0	0	0.131464	0	0	0	0	0	0	0	0	0	0	0	0	0	0	0	0	0.128349	0.185981	0.488785	0.990654
SL109178	3345	64.5148	71.5447	43.8321	67.8902	35.7264	36.1953	11.5057	8.65728	13.0706	12.3344	0	0	0	0	0	0.699687	0.508168	1.67188	1.3528	0.148071	0.049357	0.302398	0.101495	0.304136	0.0406674	0	0.0987139	0.20577	0	0	0	0	0	0	0	0	0	0	0	0	0	0	0	0	0.0250261	0.252694	0.512687	0.396941
SL109710	10169	49.0297	50.6289	32.5818	48.2655	25.1997	32.2225	8.91207	7.24814	10.3885	10.64	0	0	0	0	0	0.673134	0.271094	1.14924	2.16077	0	0.119636	0.0410245	0	0.156447	0.0364785	0	0	0.0931367	0	0	0	0	0	0	0	0	0	0	0	0	0	0	0	0	0.137709	0.220867	0.234061	0.464242
SL114586	4798	49.7416	51.5022	31.5657	49.0332	25.8145	31.7196	7.64316	7.22395	10.0717	9.07122	0	0	0	0	0	0.711281	0.485182	1.04374	0.921128	0.200526	0.0164914	0.226577	0	0	0.0860421	0	0.0148184	0.0164914	0	0.0160134	0	0	0.0164914	0	0	0	0	0	0	0	0	0	0	0	0.281549	0.125478	0.0881931	0.510038
SL114836	7824	54.8683	56.0686	39.0882	52.3943	30.5236	35.8023	9.5634	7.10669	10.2022	10.1934	0	0	0	0	0	0.618413	0.426607	1.4337	1.45107	0	0.122322	0.306022	0	0.00984366	0	0	0.105096	0.0280834	0	0	0	0	0	0	0	0	0	0	0	0	0	0	0	0	0.0315576	0.184858	0.246671	0.785611
SL119797	2701	58.044	50.4963	38.1737	52.7989	25.4114	34.2712	10.6565	7.31781	11.7018	11.293	0	0.151502	0	0	0	0.412712	0.151502	0.672181	1.9421	0	0.159774	0.075751	0	0.265564	0	0	0.075751	0	0	0	0	0	0	0	0	0	0	0	0	0	0	0	0	0	0.0753156	0.271659	0.844144	0.864171
SL119840	7534	59.5599	57.9538	38.6252	50.5742	28.1458	32.3577	10.5925	7.8071	8.82967	11.0322	0	0	0	0	0	0.405507	0.641288	0.682516	2.09209	0.00692146	0.23217	0.149112	0	0.215468	0.0574782	0	0	0.0349082	0	0	0.00962985	0	0	0	0	0	0	0	0	0	0	0	0	0	0	0.230665	0.182817	0.608637
SL120492	8332	56.6055	56.7353	36.316	53.5796	28.0175	35.058	11.1276	7.23017	9.31844	10.942	0	0	0	0	0	0.636746	0.357822	1.11488	1.73506	0	0	0.0260728	0	0.18862	0.051874	0	0	0	0	0	0	0	0	0	0	0	0	0	0	0	0	0	0	0	0	0.309207	0.112846	0.544948
SL121196	3625	43.4247	48.1806	34.5366	57.5705	28.2892	30.1489	10.6494	8.58229	8.29211	11.7411	0.07031	0	0	0	0	0.676894	0.271652	1.47747	2.39661	0.0837328	0.071908	0.128476	0	0.17929	0	0.136785	0.197507	0.0268456	0	0	0	0	0	0	0	0	0	0	0	0	0	0	0	0	0.0814957	0.0207734	0.325344	0.600192
SL121518	3114	49.5382	52.6241	30.6529	52.2024	27.1166	30.0307	8.62256	7.07984	8.65142	8.94303	0	0	0	0	0	0.56072	0.233508	1.00862	2.37106	0	0	0.0573463	0	0.699025	0	0	0	0.114693	0	0	0	0	0	0	0	0	0	0	0	0	0	0	0	0	0.114693	0.371064	0.16979	0.762744
SL127008	4071	62.4486	58.7889	36.7875	49.9564	27.04	31.4508	8.70927	9.25701	9.8314	12.9005	0	0	0.02862	0.0297535	0	0.869935	0.954945	0.593653	1.5673	0	0.0935109	0.114763	0.11448	0.399263	0.144517	0	0.0297535	0	0	0	0	0	0	0	0	0	0	0	0	0	0	0	0	0	0	0.379711	0.4293	0.504392
SL128914	4667	54.5068	56.7637	37.6919	55.5525	29.7735	33.8365	9.9523	8.45832	9.29334	13.0246	0.018687	0	0.0838456	0.0110647	0	0.259159	0.449225	1.34227	1.80034	0	0.220064	0.167199	0	0.0555692	0.037374	0.154905	0	0.129825	0	0	0.018687	0	0	0	0	0	0	0	0	0	0	0	0	0	0.116548	0.0914679	0.206049	0.596263
SL129050	2886	33.1981	27.5008	30.3182	38.5868	29.6838	33.3222	32.5037	26.8454	10.6408	13.8835	0	0	0	0	0	0	0.0385552	0.0669643	0	0	0	0.0669643	0	0.0669643	0	0.149351	0.255682	0.200893	0	0	0	0	0	0	0	0	0	0	0	0	0	0	0	0	0	0	0.188718	0.133929
SL129369	2800	51.5742	45.2381	32.7427	47.464	26.9816	32.4971	8.16136	7.3508	8.25398	9.18902	0	0	0	0	0	0.768651	0.47653	1.31182	0.815591	0	0.289606	0	0	0.259011	0	0	0.0708298	0.196563	0	0	0	0	0	0.0155071	0	0	0	0	0	0	0	0	0	0	0.0708298	0.178541	0.267393	0.943001
SL129544	5864	58.3972	59.3546	38.8299	56.8907	30.118	37.4693	10.2527	8.42749	9.60225	12.0986	0.0614308	0	0	0	0	0.815708	0.737364	0.959176	1.54491	0	0.161159	0.119751	0.0503499	0.1979	0.00622084	0.00311042	0	0	0	0.00311042	0	0	0	0	0	0	0	0	0	0	0	0	0	0	0.099339	0.0425739	0.294518	0.350117
SL129842	3702	52.8361	57.4387	33.1119	55.2736	26.0197	36.3327	9.64259	6.81082	8.49969	9.74609	0	0	0	0	0	0.715134	0.171357	1.2339	2.16166	0	0.302689	0.340838	0	0.161038	0.171357	0.0387742	0	0.0387742	0	0	0	0	0	0	0	0	0	0	0	0	0	0	0	0	0	0.199812	0.345841	0.804253
SL131375	3004	61.6837	52.6377	31.9576	40.0346	24.6708	32.0591	8.71518	7.19572	8.36576	10.3354	0	0	0	0	0	0.989105	0.535798	1.68794	2.76615	0	0.00350195	0.17821	0	0.737354	0.0494163	0	0	0.0618677	0	0	0	0	0	0	0	0	0	0	0	0	0	0	0	0	0	0.0603113	0.180545	0.859533
SL135243	10585	58.6987	55.1916	35.6788	52.857	28.6916	33.722	10.3342	9.36996	8.57905	12.0844	0	0	0	0	0	0.672735	0.447993	1.1911	2.09156	0.115618	0.152241	0	0.0243799	0.153944	0.113489	0	0.104227	0	0	0	0	0	0	0	0	0	0	0	0	0	0	0	0	0	0.0981582	0.107953	0.44086	0.670073
SL136112	5212	63.3369	60.7741	39.1444	54.577	30.3916	35.252	10.5672	9.55158	9.83692	12.0676	0	0	0	0	0	0.78029	0.424495	1.18701	1.85097	0.0070237	0.0592625	0.0105356	0.0210711	0.134767	0.180202	0.0105356	0.0105356	0	0	0	0	0	0	0	0	0	0	0	0	0	0	0	0	0	0.152107	0.126207	0.208077	0.516901
SL136710	3295	49.5288	42.5514	30.3426	40.4483	25.4451	27.273	6.7153	7.19816	8.24691	9.65595	0	0	0	0	0	0.888379	0.714942	0.447192	1.79053	0	0.122218	0.180855	0	0.2077	0.0505122	0.0508654	0.267043	0	0	0	0	0	0	0	0	0	0	0	0	0	0	0	0	0	0.353232	0	0.374426	0.658071
SL138540	3643	55.6887	59.8944	35.5793	47.5905	29.7669	31.7097	9.67122	7.53068	10.5412	10.482	0	0	0	0	0	0.605087	0.123688	1.00986	0.999682	0	0.0403816	0	0.0403816	0.134499	0	0	0.135771	0.0403816	0	0	0	0	0	0	0	0	0	0	0	0	0	0	0	0	0.361208	0.175835	0.352305	0.286804
SL144675	5077	53.4809	51.2286	34.5245	48.8016	26.3132	29.8293	8.51545	7.83382	9.40992	11.4449	0	0	0	0	0	0.570011	0.396618	1.223	1.98038	0.0124014	0.309808	0.159865	0	0.0798196	0.0124014	0	0.278241	0.183089	0	0	0	0	0	0	0	0	0	0	0	0	0	0	0	0	0.0665164	0.113867	0.183315	0.316347
SL145999	5106	49.372	55.9074	32.8489	52.0556	24.7035	31.2573	7.15688	6.82855	7.71739	9.1134	0	0	0	0	0	1.09973	0.568131	1.57149	0.938593	0.0121022	0.37965	0.293142	0.0239803	0.0387719	0.0118781	0	0.151053	0	0	0	0	0	0.0121022	0.0121022	0	0	0	0	0	0	0	0	0	0	0.187584	0.179068	0.308606	0.849843
SL146061	3062	53.6606	49.7567	33.5359	40.7277	29.0648	30.7567	7.74867	7.35507	7.44584	10.9302	0	0.0594966	0	0	0	0.646072	0.630816	1.60831	1.8791	0	0	0	0	0.118993	0	0.00228833	0	0.0995423	0	0	0	0	0	0	0	0	0	0	0	0	0	0	0	0	0.13196	0.092296	0.293288	0.817315
SL147545	8083	51.5614	50.9342	32.9559	51.2907	25.9366	31.527	9.48313	7.7863	6.98306	11.4663	0	0	0	0	0	0.561686	0.369976	0.934883	1.44756	0	0.204313	0.0683378	0	0.109789	0.069038	0	0	0	0	0	0	0	0	0	0	0	0	0	0	0	0	0	0	0	0.0798207	0.11385	0.496429	0.446156
SL148327	5082	51.1743	47.3651	35.705	51.2687	27.0727	34.1768	8.88514	6.89752	9.12748	9.39099	0	0.0731982	0	0	0	0.932658	0.727027	1.18919	1.73919	0	0.102928	0.0900901	0.0247748	0.242568	0	0	0.0123874	0.0123874	0	0	0	0	0	0	0	0	0	0	0	0	0	0	0	0	0.0585586	0.227477	0.154054	0.44955
SL148601	11420	53.483	52.3496	33.2953	51.45	27.4513	30.2276	8.44332	6.85469	8.45377	10.4294	0	0	0	0	0	0.831033	0.533616	0.913939	2.33024	0.0244479	0.13959	0.00374606	0	0.164235	0.0601341	0	0.0566838	0	0	0	0	0	0	0	0	0	0	0	0	0	0	0	0	0	0.15142	0.108636	0.45623	0.560824
SL148764	8027	56.9574	54.5459	37.8588	55.5728	26.0928	34.2684	9.04922	7.66591	9.81836	11.2844	0	0	0	0	0	0.445212	0.360598	1.35467	1.5806	0	0.112819	0.113947	0	0.120575	0	0	0.123537	0	0	0	0	0	0	0	0	0	0	0	0	0	0	0	0	0	0.0284868	0.228459	0.256945	0.472007
SL150516	5778	50.9005	47.5661	30.5896	43.3267	22.3636	28.1765	8.36696	6.29866	10.2385	8.95934	0	0	0	0	0	0.416305	0.0973154	0.757995	1.58883	0	0.0631662	0.126332	0	0	0.0629688	0.00177655	0	0.00394789	0	0	0	0.00394789	0	0	0	0	0	0	0	0	0	0	0	0	0.033557	0.594947	0.368141	0.677655
SL150904	3708	53.514	55.6392	34.3802	49.6336	23.7725	32.6639	8.65512	7.29338	9.0387	11.4176	0	0	0	0	0	0.662297	0.840824	1.26155	1.73159	0.0387016	0.120474	0.225655	0	0.0387016	0	0.0387016	0	0	0	0	0	0	0	0	0	0	0	0	0.0774033	0	0	0	0	0	0	0.194132	0	0.52372
SL154007	3115	59.3481	55.7381	33.4653	46.5234	29.7527	33.408	8.88835	6.94904	6.97115	12.5751	0.11465	0	0	0	0	0.34882	0.260397	1.40952	1.12177	0.164106	0.11465	0	0.0266017	0.263769	0	0.0187336	0	0.0569502	0	0	0	0	0	0	0	0	0	0	0	0	0	0	0	0	0.0573248	0.884601	0	0.169726
SL157249	6201	57.5151	52.796	36.24	53.1636	29.6943	32.5019	8.68625	7.05342	9.48963	10.2449	0	0	0	0	0	0.270424	0.426473	0.686249	1.96989	0	0.160088	0.14687	0.0780246	0	0	0	0	0	0	0	0	0	0	0	0	0	0	0	0	0	0	0	0	0	0	0.146503	0	0.538094
SL158903	4307	63.0182	58.6559	40.3714	55.3986	29.4491	36.269	12.0842	7.8771	9.58295	11.93	0	0	0.0502271	0	0	0.313385	0.393802	0.879241	1.80443	0.0251135	0.250601	0.340369	0.0251135	0.0251135	0.231365	0.0251135	0.0248464	0	0	0	0	0	0	0	0	0	0	0	0	0	0	0	0	0	0.130377	0.210526	0.332354	0.319797
SL159186	7985	60.6048	61.4755	38.0488	52.9366	29.302	34.6274	10.4548	8.88501	9.12704	11.8072	0	0	0	0	0	0.703389	0.324543	0.957607	1.49837	0.0297746	0.0296328	0.0297746	0	0.110449	0	0	0	0	0	0	0	0	0	0	0	0	0	0	0	0	0	0	0	0	0.041259	0.14547	0.242592	0.635049
SL159893	2748	51.3038	54.6731	31.3436	50.2581	27.0491	27.9427	12.3513	7.16282	8.46068	10.9124	0	0	0.201709	0	0	0.835897	0.731197	0.723932	2.80855	0.0735043	0.00940171	0.112821	0	0.403419	0	0	0	0.0735043	0	0	0	0	0	0	0	0	0	0	0	0	0	0	0	0	0	0.200427	0.155983	0.847863
SL161089	4060	49.558	49.6457	29.5068	46.398	25.0577	30.0165	7.24659	6.14744	8.03636	10.1943	0	0	0	0	0	0.157955	0.230682	0.930682	1.94744	0.115341	0	0.111364	0	0.120455	0	0	0.0301136	0	0	0	0.0258523	0	0	0	0	0	0	0	0	0	0	0	0	0	0.0917614	0.0301136	0.729545	0.508239
SL161154	3005	47.3847	53.4088	29.0082	49.8125	26.9467	32.1902	7.91988	6.64372	8.92026	10.1805	0	0	0	0	0.00350058	0.644107	0.44963	1.22054	2.32205	0.0618436	0.0618436	0.181641	0	0.0847919	0	0.0618436	0	0	0	0	0	0	0	0	0	0	0	0	0	0	0	0	0	0	0	0.0618436	0.298716	1.55426
SL163654	5658	58.4865	58.1648	37.8937	53.0692	27.6739	34.733	9.12989	8.94716	10.5502	10.1468	0	0	0	0	0.00484066	0.884631	0.394917	1.18798	1.05042	0.00524405	0.12505	0.00524405	0.00524405	0.126261	0.126059	0.00524405	0.00524405	0	0	0	0	0	0	0	0	0	0	0	0	0	0	0	0	0	0.0562727	0.286002	0.544574	0.702501
SL164590	6945	52.575	55.5792	32.4756	47.3364	25.1076	33.4084	8.32156	7.61059	8.70983	10.8161	0	0	0	0	0	0.525257	0.495504	1.01422	2.08844	0	0.100866	0	0	0.379925	0	0	0	0	0	0	0	0	0	0	0	0	0	0	0	0	0	0	0	0	0.206801	0.211542	0.330881	0.488638
SL167446	7991	55.2977	53.5152	36.7699	51.0609	26.3922	28.1492	8.72864	8.66686	8.71178	10.2755	0	0	0.00410939	0	0	0.615276	0.253082	1.18946	2.15842	0.0337254	0.156015	0.114638	0.0617826	0.45345	0	0	0.072127	0	0	0	0	0	0	0	0	0	0	0	0	0	0	0	0	0	0.0600822	0.101743	0.329885	0.377498
SL168398	4417	48.5965	47.7115	30.674	47.8714	25.0724	27.3827	9.68628	7.05962	9.26165	9.16845	0	0	0	0	0	0.475657	0.516792	1.10102	2.00156	0	0	0.338454	0	0.202031	0	0	0.123926	0.123926	0	0	0	0	0	0	0	0	0	0	0	0	0	0	0	0	0	0.558969	0.35824	0.430357
SL168827	3003	52.0331	54.9513	33.6357	56.4539	25.7563	30.1802	8.03659	8.62125	9.49474	10.1211	0	0	0	0	0	0.718568	0.721292	0.142857	2.05839	0	0.0618918	0	0	0.00350331	0.0618918	0	0	0	0	0	0	0	0	0	0	0	0	0	0	0	0	0	0	0	0	0.240561	0.163877	0.106656
SL171597	7366	53.1332	51.5057	33.8952	50.3442	22.9515	31.8059	8.86653	7.71367	7.17318	9.04187	0	0	0	0	0	0.945043	0.129464	1.16272	1.83113	0	0.108528	0.0355603	0	0.154557	0	0	0.00738916	0.0758929	0	0	0	0	0	0	0	0	0	0	0	0	0	0	0	0	0.0370998	0.261699	0.280942	0.590517
SL171909	5262	56.9285	57.018	34.6743	50.2064	25.6819	28.5682	7.28357	7.28227	9.60952	10.284	0.00999565	0	0.0419383	0	0	0.535202	0.574098	1.34442	1.88396	0	0	0	0.00543242	0.193177	0.00999565	0	0	0.117558	0	0	0	0	0	0	0	0	0	0	0	0	0	0	0	0	0.00630161	0.00543242	0.205345	0.616254
SL172287	5363	50.8788	56.3974	32.2314	43.453	27.9376	32.5206	8.38121	6.92585	9.19731	11.3205	0	0.00873642	0	0	0	0.287662	0.206052	1.46388	1.34477	0.00873642	0.00873642	0.0726614	0.0496484	0.19071	0.0726614	0	0	0.00873642	0	0	0	0	0	0	0	0	0	0	0	0	0	0	0	0	0	0.244193	0.333902	0.559983
SL172376	5270	56.2528	50.7266	36.0809	49.3097	27.6667	30.8474	9.02062	8.29123	11.4245	12.1426	0	0	0	0	0	0.500217	0.438151	0.718967	1.42448	0.0748698	0.479167	0.102214	0.137153	0.241319	0.0768229	0	0	0	0	0.00954861	0	0	0.00976562	0	0	0	0	0	0	0	0	0	0	0	0.00976562	0.258898	0.448351	0.292752
SL174145	4807	47.4178	47.9165	31.813	45.9096	23.3136	29.01	8.39638	6.70427	8.55473	9.17839	0	0	0	0	0	0.460529	0.56642	0.787264	1.92368	0	0.144288	0.016456	0	0.390174	0.016456	0.016456	0.0126401	0.016456	0	0.0162175	0	0	0	0	0	0	0	0	0	0	0	0	0	0	0.119962	0.0124016	0.136656	0.75006
SL177040	14180	53.7632	54.0451	35.1365	49.7616	29.0842	32.4727	9.22577	6.60643	8.63288	11.4088	0	0	0	0	0	0.700824	0.429601	0.878682	1.90252	0	0.102867	0.12892	0	0.052344	0	0.011324	0.0584416	0.00902756	0	0	0	0	0	0	0	0	0	0	0	0	0	0	0	0	0.15331	0.213415	0.259503	0.425404
SL177246	7683	49.3697	47.9142	30.8491	39.8328	23.0018	29.8872	7.86182	7.08332	8.59534	10.1491	0	0	0	0	0	0.646955	0.244654	1.58974	1.49196	0.0847958	0.308804	0.156467	0	0.264563	0.0553016	0.107211	0	0	0	0	0	0	0	0	0	0	0	0	0	0	0	0	0	0	0.108834	0.428255	0.3411	0.598732
SL177912	2618	56.9734	52.6593	33.2088	53.4806	27.5482	31.176	9.08821	7.82673	7.9757	9.4541	0	0	0	0	0	1.30558	0.442844	1.20207	2.13816	0	0.215122	0.080108	0.159316	0.147615	0.080108	0.0306031	0.147615	0	0	0	0	0	0	0	0	0	0	0	0	0	0	0	0	0	0	0.430243	0.615212	0.868137
SL181537	6107	57.4276	53.7257	34.374	52.1408	25.4593	34.1682	9.94835	8.51203	9.39064	10.3297	0	0.000745851	0	0	0	0.870408	0.113369	0.845049	1.92057	0	0.0566847	0.0564982	0.0029834	0.0563118	0.000745851	0.000745851	0	0.00167817	0.0014917	0	0	0	0	0	0	0	0	0	0	0	0	0	0	0	0.112624	0.153272	0.255827	0.624837
SL181733	4325	43.9244	42.8936	32.6121	49.3871	26.6877	28.9292	8.19473	7.1676	7.5411	8.43123	0	0	0	0	0	0.58207	0.561586	0.83187	1.36659	0.0247406	0.0861931	0.0420325	0.0196861	0.432296	0.0247406	0	0	0.0247406	0	0	0	0	0	0	0	0	0	0	0	0	0	0	0	0	0.394254	0.184092	0.309923	0.291035
SL186515	3258	52.7856	56.5833	33.8041	49.0336	27.2816	29.2409	8.75161	7.78234	10.7087	10.0472	0	0	0	0	0	0.200143	0.0521801	0.734811	1.95675	0	0.157613	0.0521801	0	0.0521801	0	0	0.100786	0.0521801	0	0	0	0.0521801	0	0	0	0	0	0	0	0	0	0	0	0	0.1594	0.264832	0.26376	1.00822
SL187387	9761	59.1525	57.3155	37.2041	56.2594	30.3853	34.5739	10.2007	7.31534	8.7472	12.5459	0	0	0	0	0	0.662236	0.377066	1.1112	1.58768	0	0	0.0486649	0	0.144492	0.0139868	0	0	0	0	0	0	0	0	0	0	0	0	0	0	0	0	0	0	0	0.0071668	0.137441	0.115362	0.435557
SL189599	8683	59.3945	54.2932	33.6993	44.2221	26.9945	30.3557	8.14035	6.95222	8.86304	10.6818	0	0	0	0	0	0.627653	0.298008	0.907434	1.23265	0.00416612	0.110402	0.0614503	0.0227835	0.371306	0	0	0.048952	0	0	0	0	0	0	0	0	0	0	0	0	0	0	0	0	0	0	0.147637	0.34032	0.248926
SL191110	3019	46.8599	50.8509	31.5947	50.6984	23.6523	31.463	10.7062	9.53813	8.83933	10.8095	0	0	0	0	0	0.764228	0.398761	0.591173	1.80952	0	0	0	0	0.176926	0.0611692	0	0	0	0	0	0	0	0	0	0	0	0	0	0	0	0	0	0	0	0.0611692	0.55362	0.293457	0
SL191967	4689	50.1796	50.6643	33.4947	43.654	28.2019	35.1549	10.4974	7.41742	11.0328	10.609	0	0	0	0	0	0.560558	0.419623	0.850257	1.77245	0	0.218008	0.0183509	0.00489356	0.128456	0	0.0367017	0	0	0	0	0	0	0	0	0	0	0	0	0	0	0	0	0	0	0.256912	0.361634	0.439931	0.42207
SL193253	3124	45.9051	47.6266	28.6098	50.3066	21.5956	29.1131	7.79313	5.03025	5.73376	8.38051	0	0	0	0	0	1.0127	0.883869	1.03846	2.18857	0	0.0567588	0	0.0571322	0.0571322	0.119492	0	0.114264	0.0571322	0	0	0	0	0.0571322	0	0	0	0	0	0.0571322	0	0	0	0	0	0	0.305078	0.169156	0.362584
SL193463	6614	59.6076	58.2518	37.104	56.5115	31.2271	38.6363	10.2903	7.5923	10.2542	11.8859	0	0	0	0	0	0.813682	0.658646	0.889309	2.46803	0	0.0914404	0.138364	0	0.188897	0.0837057	0.0993469	0	0	0	0	0	0	0	0	0	0	0	0	0	0	0	0	0	0	0.0477827	0.0990031	0.198694	0.511344
SL193472	3361	58.0394	55.7783	35.9754	54.9246	27.6935	37.641	9.07471	8.39952	8.9329	11.4002	0	0.0473884	0.0487721	0	0	0.81944	0.563819	1.00138	1.88931	0	0	0.204428	0	0	0.0428917	0	0	0	0	0	0	0	0	0.0487721	0	0	0	0	0	0	0	0	0	0	0.0387409	0.402629	0.582497	0.442407
SL195748	2550	59.3792	57.5542	41.781	55.5116	26.1593	31.9708	10.0565	8.04537	11.5074	9.52917	0	0	0	0	0	0.480556	1.09861	0.627315	2.55833	0	0	0.227778	0.0472222	0.0143519	0.108333	0	0.0143519	0	0	0	0	0	0	0	0	0	0	0	0	0	0	0	0	0	0.222685	0.531944	0.303241	0.418056
SL196983	3348	51.2889	49.2622	34.9118	38.3174	25.9469	34.1819	7.69549	5.74167	7.7316	9.04479	0	0	0	0	0	0.943403	0.101389	0.5	1.71806	0	0.146528	0.316667	0	0.0836806	0.0493056	0	0.0493056	0	0	0	0	0	0	0	0	0	0	0	0	0	0	0	0	0	0	0.138889	0.612153	0.313542
SL200088	6697	61.5423	58.4103	37.7302	62.1018	30.6251	37.4471	9.88614	9.11386	9.89241	10.2333	0	0	0	0	0	0.673002	0.303581	1.0672	1.6876	0.0447989	0.055829	0.203801	0.0458171	0.109622	0.0463262	0	0	0	0	0	0	0	0	0	0	0	0	0	0	0	0	0	0	0	0.0974037	0.15476	0.292381	0.654166
SL202769	3797	54.643	51.0813	34.5851	47.2845	27.2032	31.9266	9.74657	9.00853	7.72617	10.293	0	0	0	0	0	0.793786	0.649101	0.929942	2.53975	0	0.346634	0.0974718	0	0.21657	0	0	0	0.163875	0	0	0	0	0	0	0	0	0	0	0	0	0	0	0	0	0.0344197	0.306732	0.206823	0.127323
SL205195	5637	45.7738	47.5424	32.8844	48.7186	23.3679	29.1276	9.21563	8.74448	9.0496	9.0243	0	0	0	0	0	0.942701	0.349868	1.07188	1.74185	0.0354323	0.0692448	0.132415	0	0.254505	0.0660053	0	0.00546669	0	0	0.00546669	0.00546669	0	0.0662077	0	0	0	0	0	0	0	0	0	0	0	0.00546669	0.262401	0.132415	0.551124
SL211836	5108	55.5715	53.6828	36.0728	53.6716	28.6104	33.8345	9.26904	8.50022	9.12612	9.96752	0	0.0118728	0	0	0	0.634409	0.323701	1.09543	1.9039	0	0.191532	0.128136	0.0120968	0.221998	0.0793011	0	0	0.0120968	0	0	0	0	0	0	0	0	0	0	0	0	0	0	0	0	0.162634	0.289202	0.384185	0.453853
SL216036	4542	63.2425	57.326	34.7317	60.8804	30.7949	33.2256	8.69777	7.43374	8.52175	11.0101	0	0	0	0	0.0207385	0.212696	0.739504	1.22332	2.48002	0	0.344461	0	0.0207385	0.291856	0.0586748	0	0.0207385	0.0794133	0	0	0	0	0	0	0	0	0	0	0	0	0	0.0958523	0	0	0.0586748	0.0953465	0.650481	0.513151
SL220289	3670	46.7481	47.1903	28.922	44.1405	27.0676	26.4991	6.65246	6.19129	6.02052	8.30335	0	0	0	0	0	0.340278	0.416351	0.804609	1.56061	0	0.323548	0.0738636	0	0.173611	0	0	0.0394571	0	0	0	0	0	0	0	0	0	0	0	0	0	0	0	0	0	0.0094697	0	0.323232	0.400568
SL223830	4749	60.5912	55.8706	38.8998	51.9763	32.3183	34.7959	10.0976	7.79691	7.93383	11.3417	0	0	0	0	0	0.364888	0.631731	0.634871	1.61145	0	0	0.153828	0	0.167834	0	0	0.0173871	0	0	0	0	0	0	0	0	0	0	0	0	0	0	0	0	0	0.247042	0.340739	0.320696	0.64284
SL224498	5352	55.5912	52.7975	33.7734	51.5936	29.0434	31.727	8.36587	7.56984	8.67663	10.0906	0	0.00875694	0.00875694	0	0.000427168	0.430585	0.41478	1.93827	1.68902	0	0.194148	0.188381	0.0728321	0.416489	0.0593763	0	0.00875694	0.00854336	0	0	0	0	0	0	0	0	0	0	0	0	0	0	0	0	0	0.174071	0.390431	0.549979
SL227779	7691	61.563	56.2599	36.8095	50.6974	29.914	33.5882	9.31501	7.37513	9.63681	12.1105	0	0	0	0	0	0.553116	0.619714	1.25888	1.76735	0.0330043	0.424488	0	0	0.105643	0	0	0	0.0330043	0	0	0	0	0	0	0	0	0	0	0	0	0	0	0	0	0	0.0763224	0.132459	0.473405
SL229733	4133	52.3024	52.7035	33.8516	51.2229	28.2678	35.4586	9.03849	7.70126	9.8159	10.3626	0	0	0	0	0	0.593305	0.454951	1.08145	1.54868	0	0.111855	0.34477	0	0.778801	0.0284519	0	0	0	0	0	0	0	0	0	0	0	0	0	0	0	0	0	0	0	0.112134	0.0959554	0.260251	0.587448
SL232937	2724	53.4642	45.1462	28.8456	44.0802	26.7847	31.3335	9.25841	6.1264	10.745	13.9211	0.0746333	0	0.00992235	0	0	1.3063	0.569888	1.12338	2.7239	0	0.50604	0.267472	0	0	0	0	0.0746333	0	0	0	0	0	0	0	0	0	0	0	0	0	0	0	0	0	0.221743	0.47239	0.58887	1.08628
SL238159	4152	51.2332	53.5133	32.8962	50.397	28.4628	33.382	7.44475	7.70322	9.95641	8.4131	0	0	0	0	0	0.888673	0.594114	1.57912	1.5608	0	0.0630205	0.02804	0.02804	0.02804	0.236258	0.0782898	0	0	0	0	0.02804	0	0	0	0	0	0	0	0	0	0	0	0	0	0	0.161577	0.583287	0.397835
SL239903	8989	50.1914	49.3787	29.8913	53.5551	27.6045	31.1886	8.43999	6.5404	8.40782	10.6411	0	0	0	0	0	0.579615	0.170165	1.10016	1.8321	0.0439864	0.168154	0.0953877	0	0.241925	0	0	0	0.0201081	0	0	0	0	0	0	0	0	0	0	0	0	0	0	0	0	0.133216	0.340581	0.170793	0.654644
SL241532	5528	52.7555	55.354	36.6696	55.4159	28.0983	34.1369	8.84572	9.45911	8.06547	9.85151	0	0.00681537	0	0	0.00681537	0.535729	0.396943	0.964891	1.76126	0	0	0.0687732	0.0687732	0.274886	0.0136307	0	0.0896324	0	0	0	0	0	0	0	0	0	0	0	0	0	0	0	0	0	0.283354	0.112763	0.144362	0.360182
SL244623	3985	61.3678	56.6418	36.6768	53.269	27.9965	34.9847	11.2858	6.03562	9.64929	11.5473	0	0	0	0	0	0.677382	0.387489	1.06111	1.58442	0	0	0.209673	0	0.0955691	0.000579207	0	0.10194	0	0	0	0	0	0.0318564	0	0	0	0	0	0	0	0	0	0	0	0.0637127	0.146539	0.225891	0.6713
SL249204	3473	55.2822	53.2742	39.5593	43.8429	29.7436	32.8512	9.76463	8.44366	7.73487	10.2267	0	0	0	0	0	0.0902708	0.601471	0.972919	1.71147	0	0.0451354	0.106319	0	0.32765	0.0832497	0	0.0952859	0	0	0	0	0	0	0	0	0	0	0	0	0	0	0	0	0	0.0451354	0.218656	0.554998	0.597125
SL250155	4497	50.3895	45.9581	30.0378	46.2998	20.5921	27.439	7.08382	7.28546	8.41579	9.62535	0	0	0.0462561	0	0	0.413749	0.547917	1.31843	1.79376	0.0214669	0.136468	0	0.0212113	0.306414	0.0214669	0	0	0.0429338	0	0	0	0	0.0214669	0	0	0	0	0	0	0	0	0	0	0	0.0214669	0.271147	0.242014	0.378226
SL251800	3275	16.3967	15.93	23.0295	31.037	26.1372	31.7856	9.016	8.69748	10.7814	14.0814	0	0	0	0	0	0	0.0515464	0.211518	0.441166	0	0.0291504	0	0	0.0895841	0	0	0	0.0515464	0	0	0	0	0.0511909	0	0	0	0	0	0	0	0	0	0	0	0	0.0515464	0.0515464	0.0515464
SL252675	6419	58.2509	53.1979	37.7996	49.4244	28.5378	35.8127	8.92858	6.9977	8.9876	11.54	0	0	0	0	0	0.647882	0.314726	0.979621	1.98139	0	0.0932128	0.0639731	0	0.0244551	0.0508595	0.0391636	0.120326	0	0	0.0143541	0	0	0	0	0	0	0	0	0	0	0	0	0	0	0.0501506	0.408293	0.146376	0.70016
SL253001	9851	56.6507	56.4516	33.7398	49.4765	28.1161	31.493	8.09667	7.38346	9.24808	11.16	0	0	0	0	0	0.450922	0.315886	1.16527	2.02199	0	0.0734166	0.225404	0.013286	0.246249	0.0545184	0	0.104684	0	0	0	0	0	0	0	0	0	0	0	0	0	0	0	0	0	0.0846409	0.111098	0.316459	0.471424
SL256747	2973	55.0519	56.6812	37.416	54.0657	27.2515	33.9693	7.69185	9.29752	10.3983	10.4632	0	0	0	0	0	0.587564	0.521448	1.46163	2.02558	0.00393546	0	0.0629673	0.0629673	0.168831	0.121999	0.00787092	0.184573	0	0	0	0	0	0	0	0	0	0	0	0	0	0	0	0	0	0.283353	0.121999	0.0629673	0.121606
SL257247	4116	49.879	52.6894	34.0465	52.7854	26.2269	29.9725	8.36191	7.21485	9.09132	11.6602	0	0	0	0	0	0.585994	0.347059	0.877871	1.99944	0	0	0.112885	0.0708683	0.254622	0.0288515	0	0.0288515	0.139496	0.0708683	0	0	0	0.0285714	0	0	0	0	0	0	0	0	0	0	0	0.0260504	0.0969188	0.212045	0.351541
SL259025	6961	60.741	55.2683	37.4383	52.7195	27.3531	35.7155	9.07992	7.37645	9.43141	12.0489	0	0	0	0	0	0.838036	0.230631	1.28168	1.83314	0.0243027	0.0137009	0	0	0.233078	0	0	0.185777	0	0	0	0	0	0	0	0	0	0	0	0	0	0	0	0	0	0.0425705	0.470396	0.375469	0.286087
SL259993	12655	56.3821	56.2568	33.3534	52.5316	25.766	32.6076	9.36757	7.72865	7.74696	10.5985	0	0	0	0	0	0.918703	0.441848	1.13301	1.93914	0	0.0677921	0.0981786	0.00817415	0.11657	0	0	0	0	0	0	0	0	0	0	0	0	0	0	0	0	0	0	0	0	0	0.171035	0.244069	0.478809
SL261318	2900	38.1595	38.4471	24.2237	36.3546	17.2714	21.4657	7.14095	4.8958	8.32391	8.79847	0	0	0	0	0	0.216074	0.417609	0.187399	1.53958	0	0.226979	0.0662359	0.0662359	0.197092	0.0662359	0	0.132472	0	0	0	0	0	0	0	0	0	0	0	0	0	0	0	0	0	0.126414	0.0662359	0.161551	0.569467
SL267828	5668	56.1808	54.9122	34.5372	50.725	26.1103	32.7025	9.04569	7.76188	9.00624	9.69807	0	0	0	0	0	0.659219	0.534622	0.888688	1.69324	0	0.135064	0.0654187	0.00523349	0.123994	0.00523349	0	0.0845411	0.00966184	0	0	0	0	0	0	0	0	0	0	0	0	0	0	0	0	0.00523349	0.242754	0.252013	0.393116
SL271938	9677	50.324	50.3712	32.3925	44.3659	26.3593	27.6387	9.27697	6.68058	8.61085	11.0959	0	0	0	0	0	0.560933	0.250146	1.10717	1.79277	0.0145773	0.0779009	0.185306	0	0.284198	0.0393003	0	0	0	0	0	0	0	0	0	0	0	0	0	0	0	0	0	0	0	0.0755685	0.224723	0.275685	0.460758
SL275325	2567	35.7281	39.056	26.2977	34.5103	19.7175	20.9651	8.67248	5.86541	4.67248	9.56638	0	0	0	0	0.0142398	0.386771	0.995866	0.304088	1.08452	0	0	0.0973817	0	0.344051	0	0	0	0	0	0	0	0	0	0	0	0	0	0	0	0	0	0	0	0	0	0.290308	0.0744143	0.629766
SL275625	4801	51.321	56.7005	33.4882	43.9159	26.9912	31.0798	8.52615	7.51397	7.67566	8.93528	0	0	0	0	0	0.788393	0.220683	1.12396	2.00573	0	0.15572	0	0.0164796	0.347265	0.0458562	0	0	0	0	0	0	0	0	0	0	0	0	0	0	0	0	0	0	0	0	0.247671	0.302126	0.261524
SL275776	6234	53.6381	51.8897	34.2741	51.8882	27.4549	31.5455	9.14317	7.13313	9.13806	11.6397	0	0	0	0	0	0.528305	0.373083	1.05369	2.11505	0	0.0836377	0.0989774	0.108473	0.285245	0	0	0	0	0	0	0	0	0	0	0	0	0	0	0	0	0	0	0	0	0	0.0542367	0.287984	0.173302
SL277545	7226	52.9763	56.684	35.1072	48.792	27.1072	32.8867	8.77551	7.63925	8.64239	11.6783	0	0	0	0	0	0.652119	0.671272	0.977708	1.97645	0.0387755	0	0.0949765	0	0.191837	0	0	0	0	0	0	0	0	0	0	0	0	0	0	0	0	0	0	0	0	0.0389325	0.37708	0.132967	1.13642
SL280644	4669	62.7614	63.4551	36.9668	50.8105	30.5313	33.1096	9.85377	8.08012	10.4755	12.3957	0	0	0	0	0	1.32809	0.115507	1.24453	1.86704	0.00147456	0.138117	0.092406	0.0555419	0.131482	0.0140084	0.0186778	0.018432	0.0186778	0	0	0	0	0.0186778	0	0	0	0	0	0	0	0	0	0	0	0.166134	0.173999	0.255591	0.564512
SL284295	5498	61.8974	58.3241	35.0276	45.0721	25.0534	32.8878	8.37515	8.78791	8.16286	11.2588	0	0	0	0	0	0.786872	0.390943	1.08101	2.06315	0.069381	0.0147487	0.0824678	0	0.162858	0.057956	0.00664728	0.069381	0.00706273	0	0	0	0	0	0	0	0	0	0	0	0	0	0	0	0	0	0.276485	0.263191	0.58226
SL284451	2866	57.751	51.9603	42.0155	60.0458	27.7612	36.1198	8.8009	8.03557	10.2498	11.092	0	0.0678659	0	0	0	0.55928	0.520442	0.794767	2.04538	0	0.058054	0	0	0.190515	0	0	0.0678659	0	0	0	0	0	0	0	0	0	0	0	0	0	0	0	0	0	0.0678659	0	0.873262	0.462796
SL285854	2805	59.6437	57.2656	39.0255	58.1322	30.2342	37.0171	8.94814	8.9105	10.8967	11.6989	0	0	0.0706817	0	0	0.768716	0.184442	0.847762	1.80887	0	0.0706817	0.321205	0	0.31995	0	0	0.0706817	0	0	0	0	0	0	0	0	0	0	0	0	0	0	0	0	0	0.547888	0.321623	0.291928	0.370974
SL293979	3427	49.9888	50.0759	31.8075	46.3507	23.2277	28.8468	8.78109	6.31108	7.82819	7.71874	0	0	0	0	0	0.992545	0.0467638	1.26838	2.19485	0	0.148424	0	0	0.0942054	0.242968	0	0	0	0	0	0	0.0345646	0	0	0	0	0	0	0	0	0	0	0	0	0.199254	0.165707	0.121654	0.379193
SL295952	8320	54.615	50.8825	34.0934	48.2463	26.5079	30.6433	8.28733	6.36361	8.8598	8.85124	0	0	0	0	0	0.640468	0.611912	0.754963	1.84294	0	0.00584716	0.202339	0	0	0	0	0	0	0	0	0	0	0	0	0	0	0	0	0	0	0	0	0	0	0.0262442	0.12687	0.255099	0.372994
SL297655	4845	56.4012	52.4552	33.7436	46.049	25.3184	31.8136	6.88195	6.41093	7.92926	10.8252	0	0	0	0	0	0.763899	0.391767	1.14313	2.16915	0.0158505	0.0340667	0.122309	0.0868228	0.102673	0.0158505	0	0.0158505	0.0309912	0	0	0	0	0	0	0	0	0	0	0	0	0	0	0	0	0.0513366	0.0977052	0.168678	0.815235
SL298781	2956	53.5356	47.2447	34.1188	43.0051	25.5974	35.3436	7.80087	6.88757	6.06492	12.1263	0	0	0	0	0	0.373713	0.543151	0.417656	1.18211	0	0.180918	0.0197941	0	0	0.060966	0	0	0	0	0	0	0	0	0	0	0	0	0	0	0	0	0	0	0	0.0637371	0.0637371	0.385194	0.479414
SL299728	4449	37.6967	38.2211	25.8858	39.0566	23.0256	23.8677	6.04237	6.10178	7.36786	6.89305	0	0	0	0	0	0.336864	0.354172	1.22113	1.38646	0.0222165	0.0224748	0.153449	0	0.0224748	0	0	0.0224748	0	0	0	0	0	0	0	0	0	0	0	0	0	0	0	0	0	0.0224748	0.234565	0.265306	0.740894
SL301800	5386	53.6835	52.4151	35.1657	45.2917	26.5946	33.9544	8.86275	7.13555	7.78532	9.37611	0.0326686	0	0	0	0	0.694739	0.423207	1.0053	1.74374	0.00848536	0.135766	0	0	0.103946	0.00848536	0.0405176	0.0169707	0.135766	0	0	0	0	0	0	0	0	0	0	0	0	0	0	0	0	0.235045	0.326899	0.245651	0.742681
SL303699	4434	61.9655	58.4064	36.7111	52.9761	27.1525	33.8747	8.1779	8.6626	8.87941	12.6968	0	0	0	0	0	0.284232	0.2111	0.668309	1.81743	0.0191909	0.100363	0.243257	0	0.0905083	0.0225622	0.0612033	0	0	0	0	0	0	0	0	0	0	0	0	0	0	0	0	0	0	0.0936203	0.200726	0.0448651	0.373963
SL304106	7709	52.7198	50.0285	33.5981	54.8267	27.6827	30.7566	8.72197	8.30272	9.06054	10.8013	0	0	0	0	0	1.39045	0.43806	1.14093	1.25834	0	0.278325	0.0659809	0	0	0.0108744	0	0.128729	0.0673035	0	0	0	0	0	0	0	0	0	0	0	0	0	0	0	0	0	0.197649	0.270683	0.792065
SL311389	4791	59.0874	53.0857	32.3699	38.7398	23.9145	31.4094	9.7175	6.45008	7.21834	9.57601	0	0	0	0	0	0.387838	0.631554	1.41537	1.66962	0.351209	0.125209	0	0	0.323438	0	0	0	0	0	0	0	0	0	0	0	0	0	0	0	0	0	0	0	0	0.101748	0.303807	0.016519	0.756524
SL312746	9295	31.3767	29.2335	22.2122	36.9662	19.3117	22.2689	6.21055	4.93913	5.98894	5.97716	0	0	0	0	0	0.604787	0.409428	0.442717	1.10971	0	0	0.195116	0	0.0809136	0	0	0	0	0	0	0	0	0	0	0	0	0	0	0	0	0	0	0	0	0.0174948	0.183696	0.0174948	0.268619
SL314228	2922	59.5381	56.5938	34.0405	53.9507	26.7917	33.2929	9.82532	6.45473	9.23758	9.02524	0	0	0	0	0	0.576122	0.580929	0.713141	2.07252	0	0.130609	0.0909455	0	0.340545	0.0653045	0	0.00120192	0	0	0	0	0	0	0	0	0	0	0	0	0	0	0	0	0	0.21234	0.121795	0.544872	0.411058
SL314599	7339	56.4729	59.1703	36.2585	53.2222	29.104	34.4608	9.24447	7.91176	9.82846	9.66883	0.0632051	0	0	0	0	0.58229	0.575491	0.933859	2.32792	0	0.108948	0.0571782	0	0.0834492	0	0	0.0819039	0.0834492	0	0	0.0316798	0	0	0	0	0	0	0	0	0	0	0	0	0	0	0.213723	0.48076	0.678257
SL315818	2518	51.5661	52.0108	31.0938	48.9709	27.7111	32.9681	12.205	7.83021	8.78612	11.1853	0	0	0	0.0600375	0	0.54925	0.897749	1.14634	1.36398	0.0858349	0.224672	0.126173	0.0858349	0.140713	0.0154784	0	0.0154784	0	0	0	0	0	0	0	0	0	0	0	0	0	0	0	0	0	0	0.310507	0.404784	0.717167
SL318335	9941	52.4968	54.1583	35.0332	59.1717	27.146	33.7104	9.3656	7.93884	9.8475	10.7764	0	0.0127085	0	0	0	1.00272	0.216952	1.20572	2.23499	0	0.104618	0.0807897	0	0.261319	0	0.0122546	0	0.0297288	0	0	0	0	0	0	0	0	0	0	0	0	0	0	0	0	0.0756836	0.261772	0.25156	0.443209
SL323954	6837	52.2233	52.9528	32.4689	45.6986	24.4021	30.2083	7.9696	6.77604	8.89068	9.87024	0	0	0	0	0	0.545273	0.286925	0.957136	1.77206	0.0942017	0.188071	0.119123	0	0.151354	0	0	0	0	0	0	0	0	0	0	0	0	0	0	0	0	0	0	0	0	0.0302376	0.196544	0.0588138	0.593122
SL324837	7694	46.7446	42.5776	29.7299	49.056	24.6913	28.3837	9.0162	7.2919	8.95096	10.3598	0	0	0	0	0	0.736377	0.506333	0.82489	2.18365	0.0329897	0.24271	0.197202	0	0.19838	0	0.0329897	0.0329897	0	0	0	0	0.0329897	0	0	0	0	0	0	0	0	0	0	0	0	0.0771723	0.254197	0.261708	0.486156
SL325073	3715	50.8417	49.8093	31.8189	41.5725	22.3098	30.2019	10.2605	7.30882	9.7264	10.3288	0	0	0	0	0	0.44531	0.131817	0.538797	1.51418	0	0.131817	0.0757245	0.0850732	0.0760361	0.0383297	0	0	0	0	0	0	0	0	0	0	0	0	0	0	0	0	0	0	0	0.131817	0.225304	0.590838	0.210969
SL329245	17022	56.76	58.505	37.1271	58.7043	29.9774	35.1858	10.0884	8.5511	8.88391	11.0516	0	0	0	0	0	0.608653	0.442381	1.22988	1.65692	0	0.0255498	0.139536	0	0.202226	0.0630844	0	0.059331	0.00381931	0	0	0	0	0	0	0	0	0	0	0	0	0	0	0	0	0.0936389	0.284209	0.287304	0.64408
SL329891	4778	47.1572	50.6416	34.3478	49.198	26.8221	33.1359	7.78493	9.04321	9.94455	9.56721	0	0	0	0.0165627	0	0.553769	0.139462	1.3543	1.89702	0.0168027	0.0840134	0.0669707	0	0.113778	0	0	0	0	0.0168027	0	0	0	0	0	0	0	0	0	0	0	0	0	0	0	0	0.608257	0.387422	0.525444
SL340645	5177	62.947	58.5627	40.32	63.9395	33.7664	37.6829	9.77436	8.50188	9.50541	12.4252	0	0	0	0	0	0.678011	0.787845	1.14387	0.942983	0.0110497	0.0992265	0.110276	0.0302762	0.47116	0	0.00265193	0.0110497	0.0992265	0	0	0	0	0.0110497	0	0	0	0	0	0	0	0	0	0	0	0	0.0773481	0.103425	0.175249
SL344616	5843	48.8414	49.3038	31.0488	51.6976	25.1366	30.858	7.46829	7.75063	8.84117	9.77132	0	0	0	0	0	0.527024	0.220293	0.965073	1.87063	0	0.00331707	0.157463	0	0.506341	0	0	0.0796098	0.00663415	0	0	0	0	0	0	0	0	0	0	0	0	0	0	0	0	0.0610732	0.505756	0.265756	0.213073
SL349368	3581	34.2519	33.8278	21.9977	38.5581	22.4014	24.0764	6.14374	6.20395	7.06183	6.83166	0	0	0	0	0	0.382648	0.0420848	0.844286	1.25251	0	0	0	0	0.175785	0	0	0	0	0	0.0417611	0	0	0	0	0	0	0	0	0	0	0	0	0	0	0	0.127549	0.181288	0.148592
SL349562	2599	59.6943	50.6639	40.5179	57.7746	28.5356	36.9469	9.74785	9.50295	9.90839	13.688	0	0	0.0811791	0	0	1.21587	0.346032	0.612698	2.73605	0	0	0.149206	0.0689342	0	0	0.0131519	0	0	0	0	0	0	0.0811791	0	0	0	0	0	0	0	0	0	0	0	0	0.138322	0.0594104	0.437188
SL351709	3624	51.4613	50.6707	31.4102	48.171	25.4028	30.6947	9.03101	7.48881	6.39482	9.47538	0	0	0	0	0	0.914642	0.169757	0.83344	2.07065	0.0409207	0.138427	0.110934	0.0409207	0	0.136829	0	0.0409207	0	0	0.0409207	0	0	0	0	0	0	0	0	0	0	0	0	0	0	0.254156	0.0511509	0.329923	0.643542
SL358192	4769	52.2731	47.7706	36.5667	54.8456	26.0849	32.8281	9.16062	7.89589	9.71916	9.72806	0	0	0	0	0	0.502765	0.509257	1.41933	2.10772	0.0170714	0	0.106276	0	0.0892041	0	0.016831	0.0341428	0	0	0	0	0	0	0	0	0	0	0	0	0	0	0	0	0	0	0.276509	0.316903	0.408752
SL358431	8100	53.1024	47.7289	32.1576	43.5395	25.0189	29.0215	7.85551	6.30841	8.66587	11.2156	0	0	0	0	0	0.430268	0.51621	1.15414	1.89156	0	0.224567	0	0	0.21716	0.0255729	0	0.0283678	0	0	0	0	0	0	0	0	0	0	0	0	0	0	0	0	0	0.000558971	0.00810509	0.306316	0.360257
SL358951	12629	54.2381	53.8136	33.031	44.9347	24.1499	30.6224	7.81447	6.24713	8.15125	8.88819	0	0	0	0	0	0.540995	0.490519	0.958248	1.66518	0	0.18962	0	0	0.162201	0	0.00952551	0	0.0246595	0	0	0	0	0	0	0	0	0	0	0	0	0	0	0	0	0	0.282649	0.424375	0.504941
SL359168	4509	48.4107	46.6166	36.6041	42.6522	26.8932	31.6189	8.9042	7.97274	10.5358	11.6846	0	0	0	0	0	0.727389	0.752611	0.97758	2.2507	0.0214013	0.0596178	0.13121	0	0.0596178	0	0	0.118981	0	0	0	0	0	0	0	0	0	0.0428025	0	0	0	0	0	0	0	0.0728662	0.173503	0.322548	0.34828
SL370915	4600	36.0187	36.352	25.0597	34.7986	18.6131	19.5539	4.74289	4.85097	6.42461	6.05267	0	0	0	0	0	0.305292	0.248377	0.865452	1.37094	0.116326	0.138542	0.0946081	0	0.151772	0	0	0	0	0	0	0	0	0	0	0	0	0	0	0	0	0	0	0	0	0.0194708	0.170744	0.236395	0.377933
SL381675	15047	55.688	53.852	36.7169	50.5512	28.0588	34.3629	8.87352	7.44858	9.93415	11.0563	0	0	0	0	0	0.790961	0.4582	1.14438	1.78895	0	0.126482	0.101424	0.0340816	0.229622	0.0113357	0.0102916	0	0	0	0	0	0	0	0	0	0	0	0	0	0	0	0	0	0	0.0334104	0.185845	0.45999	0.514654
SL387456	3541	16.9636	16.7766	25.3217	39.9315	27.0167	33.4419	9.38028	9.57353	15.1238	13.205	0	0	0	0	0	0.203079	0	0.0432362	0.127416	0	0.087455	0	0	0	0	0	0	0	0	0	0	0	0.0432362	0	0	0	0	0	0	0	0	0	0	0	0	0.0864723	0	0.107763
SL390101	6036	58.8394	54.276	35.4073	52.6418	30.7593	35.8001	9.55323	6.05077	9.6006	12.7703	0	0	0	0	0	0.747452	0.368252	1.28879	2.12023	0.0011325	0.0286901	0.295206	0	0.154209	0.00132125	0.0673839	0.00132125	0.0590789	0	0	0.00132125	0	0.00264251	0	0	0	0	0	0	0	0	0	0	0	0.0322763	0.114572	0.691204	0.364666
SL390394	3095	61.4779	57.0426	35.3138	48.6609	28.7676	31.9815	11.2671	7.95926	10.0992	9.94153	0	0	0	0	0	0.443983	0.615617	0.923048	1.29461	0.00150886	0.0165975	0.00150886	0	0.670313	0	0	0.0580913	0	0	0	0	0	0	0	0	0.00150886	0	0	0	0	0	0	0	0	0.284421	0.308186	0.147869	0.114674
SL391306	3237	67.9043	58.0162	37.2397	49.7467	30.407	33.5693	10.7812	7.80928	9.43865	9.79489	0	0	0	0	0.0525369	0.733717	0.34185	2.21051	1.34725	0.0528967	0	0.0788053	0	0.160849	0.0528967	0.0528967	0.0528967	0.0528967	0	0	0	0.0528967	0	0.15869	0	0	0	0	0	0	0	0	0	0	0	0.0370637	0.325297	0.327456
SL394552	3551	58.9128	54.8994	34.8285	58.3538	27.9317	30.6547	8.03103	6.5165	9.3378	12.1241	0	0	0	0	0	0.695198	0.358053	1.47141	1.12545	0	0.150278	0.140804	0.0427965	0.117282	0.0427965	0	0	0	0	0	0	0	0.0427965	0	0	0	0	0	0	0	0	0	0	0	0.429271	0.13525	0.154525	0.684417
SL402796	3617	35.0317	36.6741	21.6578	31.7485	16.9654	20.4265	4.85646	4.44185	6.08267	6.04838	0	0	0	0	0	0.258571	0.0410125	0.251202	1.08235	0.0410125	0.251842	0.122076	0.326178	0.178148	0	0	0	0	0	0	0	0	0	0	0	0	0	0	0	0	0	0	0	0	0	0	0	0.458827
SL407046	3800	50.9957	50.1735	34.4187	50.3813	25.2212	33.3618	8.62234	7.62386	8.34267	10.986	0	0	0	0	0.0362142	0.525259	0.218807	0.930006	3.20998	0	0.255021	0	0.0337797	0.117772	0	0	0	0.0362142	0	0	0	0	0	0	0	0	0	0	0	0	0	0	0	0	0.255326	0.0739501	0.164942	0.622033
SL411963	6091	55.8573	54.5549	35.5897	49.9301	26.5397	30.3273	9.90967	5.15672	8.29138	10.7838	0	0	0	0	0	0.635123	0.319618	0.795025	2.11221	0.0561062	0.0576024	0.0568543	0	0.100991	0	0	0	0.000748083	0	0	0	0	0	0	0.000748083	0	0	0	0	0	0	0	0	0	0.113522	0.153918	0.279222	0.423415
SL420298	3531	54.6418	50.9182	35.6379	43.5242	25.2353	31.7946	8.78081	6.372	9.20309	8.3352	0	0.0433782	0.0867565	0	0	0.679921	0.644101	0.613211	1.52087	0	0.0565232	0.0433782	0	0.0893855	0.119619	0	0.0433782	0	0	0	0.0923431	0	0	0	0	0	0	0	0	0	0	0	0	0	0.269142	0.234637	0.141965	0.431811
SL421436	3515	64.0221	62.0885	43.4143	67.6712	31.5328	39.3354	8.67316	9.42456	9.03169	13.831	0	0	0	0	0	0.518323	0.478046	1.13074	1.83559	0	0.111918	0.0439089	0	0.53417	0	0	0.0439089	0.0831958	0	0	0	0	0	0	0	0	0	0	0	0	0	0	0	0	0.137669	0.379993	0.0439089	1.18587
SL425910	4577	51.2427	54.9486	34.7553	50.2396	25.9563	32.1448	8.20201	8.25169	8.83162	9.91192	0	0	0.0200753	0	0	0.490339	0.648432	1.48407	1.71292	0	0.0200753	0.0524467	0	0.0951067	0.0951067	0	0	0.0183187	0	0	0.0200753	0	0	0	0	0	0	0	0	0	0	0	0	0	0.190715	0.31995	0.557089	1.15408
SL428157	4111	49.7201	50.9605	31.8794	48.4163	25.7691	29.4331	8.58429	7.55091	8.48555	11.1161	0	0	0	0	0	0.880785	0.464516	1.27714	2.00757	0.116971	0.203086	0.225526	0	0.202244	0.02777	0	0.028331	0.186536	0	0	0	0	0	0	0	0	0	0	0	0	0	0	0	0	0	0.538008	0.111921	0.584853
SL432055	11355	58.3726	58.9463	38.1148	57.1247	30.9824	38.1928	10.2977	9.94427	10.0149	12.1122	0	0	0	0	0	0.914626	0.359048	1.02509	1.74883	0.0632623	0.201487	0.027764	0	0.131978	0.046703	0	0.0305404	0	0	0	0	0	0.00406544	0	0	0	0	0	0	0	0	0	0	0	0.0969757	0.249182	0.422608	0.720972
SL435745	6808	50.7496	54.307	31.4748	47.5274	25.9116	29.8435	9.84251	7.79363	8.2661	10.2264	0	0	0	0	0	0.575742	0.194695	1.42943	1.85586	0.0218552	0	0.195028	0.119953	0	0	0	0.200701	0	0	0	0	0	0	0	0	0	0	0	0	0	0	0	0	0	0.044044	0.389723	0.207374	0.433767
SL437840	6115	57.1892	58.7199	37.9331	54.2291	28.3319	35.8406	10.6033	7.25405	9.6003	11.3844	0	0.00111753	0	0	0	0.547402	0.201341	1.08977	2.49655	0.000372509	0.140808	0.222574	0.0569939	0.293909	0.000558763	0	0.0564351	0	0	0	0	0	0	0	0	0	0	0	0	0	0	0	0	0	0	0.132054	0.482213	0.660272
SL449182	3105	49.953	48.047	34.1548	56.0549	26.121	33.5708	8.45885	6.58888	10.6141	9.81135	0	0	0	0	0	1.32507	0.544156	1.90455	2.23675	0	0.057873	0.0841789	0.057873	0.274333	0.0195415	0	0	0	0	0	0	0	0	0	0	0	0	0	0	0	0	0	0	0	0.057873	0.347238	0.341225	0.478767
SL452972	2614	55.2583	51.3873	34.6407	50.7714	23.794	34.56	9.71731	6.2092	7.56222	11.4315	0	0	0.160505	0	0.025248	0.547791	0.0329125	1.15509	1.60595	0	0.295762	0.195221	0	0	0	0	0	0.160505	0	0.0798016	0	0	0	0	0	0	0	0	0	0	0	0	0	0	0.0802525	0.672678	0.460775	0.482417
SL453108	3656	60.5073	54.6904	38.1907	56.5209	27.5567	32.4753	9.0225	7.35139	8.76299	11.4246	0	0	0	0	0	0.294677	0.202155	0.495564	1.28707	0	0.106781	0	0	0.404943	0.039924	0	0.0874525	0	0	0	0	0	0	0	0	0	0	0	0	0	0	0	0	0	0.039924	0.215779	0.571927	0.492395
SL453215	2638	62.2621	59.475	38.4183	59.9973	29.0312	36.9576	10.3835	8.11964	6.5625	12.9835	0	0	0	0	0	0.567411	0.425893	1.21964	2.42545	0.0790179	0.210268	0	0	0	0	0.0790179	0	0.0790179	0	0	0	0	0	0	0	0	0	0	0	0	0	0	0	0	0.0790179	0.137054	0	0.685268
SL454812	2996	44.1967	38.5664	36.6714	39.6097	27.2084	27.0133	10.991	8.17799	6.62295	9.02576	0	0	0	0	0	0.464091	0.454723	0.82904	1.06987	0	0.241218	0	0	0.0620609	0	0	0	0	0	0	0	0	0	0	0	0	0	0	0	0	0	0	0	0	0	0.318111	0.358314	0.533177
SL455487	6857	54.8741	56.3212	36.4617	51.2828	28.1872	33.7421	9.39324	8.16465	8.72304	10.9183	0	0	0	0	0	0.601789	0.855889	1.37767	2.16962	0	0.159185	0.0316382	0	0.129038	0	0	0	0	0	0	0	0	0	0	0	0	0	0	0	0	0	0	0	0	0	0.22859	0.249627	0.962564
SL455577	10276	54.0589	53.3547	33.6974	51.4522	26.9659	33.3452	9.12914	7.5937	9.60676	11.2935	0	0	0	0	0	0.683235	0.499671	1.08865	1.86406	0	0.217138	0.0982006	0.00965548	0.422208	0.0104235	0.00702216	0	0.0104235	0	0	0	0	0.042901	0	0	0	0	0	0	0	0	0	0	0	0.100834	0.0811938	0.276388	0.598749
SL460024	4076	32.807	32.2049	17.4641	26.4816	18.3735	15.59	4.51868	2.66129	4.15789	5.84494	0	0	0.0297114	0	0	0.690436	0.186757	0.585739	1.3438	0	0.024335	0	0	0.0297114	0.0297114	0.0498019	0	0	0	0	0	0	0	0	0	0	0	0	0	0	0	0	0	0	0	0.0594228	0	0.643463
SL460074	4452	37.1991	33.8461	18.2882	33.5865	15.1069	19.5679	5.5266	5.44551	5.76834	6.19912	0	0	0	0	0	0.433109	0.19938	0.833419	1.328	0	0.0451963	0	0	0.052686	0	0.0222107	0	0.0444215	0	0	0	0	0	0	0	0	0	0	0	0	0	0	0	0	0	0.0222107	0.254649	0.707386
SL462406	4183	72.0198	72.5343	45.6428	58.3511	38.8237	50.9179	16.3955	10.0589	15.6345	19.1438	0	0	0	0	0.0275406	0.484715	0.824291	1.21647	2.16359	0	0.216469	0.109612	0	0.324704	0.114294	0.0275406	0	0	0	0	0	0	0	0	0	0	0	0	0	0	0	0	0	0	0.148444	0.379785	0.672542	0.58634
SL468825	5260	51.1694	49.3687	32.3109	46.7759	27.3222	28.6328	8.61609	6.73978	8.58217	9.60826	0	0	0	0	0	0.948261	0.252826	1.15587	1.32109	0	0.15587	0.268478	0	0.075	0.0628261	0.01	0	0	0	0	0	0	0	0	0	0	0	0	0	0	0	0	0	0	0.126087	0.0621739	0.152609	0.50087
SL485061	5854	60.8732	60.1502	39.4092	58.3753	31.2507	40.6387	10.4862	7.58298	7.92209	12.2086	0	0	0	0.00311648	0	0.493183	0.507012	0.961044	2.10927	0.0317491	0.136541	0.109856	0.0936891	0.0654461	0	0.0299961	0.00311648	0.032723	0	0	0	0	0	0	0	0	0	0.00623296	0	0	0	0	0	0	0.184651	0.312622	0.299182	0.75224
SL487561	7098	56.2923	51.5419	33.1927	54.8423	30.7157	34.0389	9.47873	8.12296	10.8363	10.3997	0	0	0	0	0	0.525424	0.485129	1.55341	1.9757	0	0.169811	0.0983371	0	0.307004	0.0769108	0	0	0	0	0	0	0	0	0	0	0	0	0	0	0	0	0	0	0	0.111449	0.184522	0.291653	0.799168
SL496135	3225	57.2427	52.3297	34.6107	54.2091	30.5793	40.4034	9.36259	7.26255	8.67642	10.6107	0	0.0534489	0	0	0	0.573853	0.245215	0.767064	1.93427	0.0422535	0.297942	0.0534489	0	0.219574	0	0	0.0534489	0	0	0	0	0	0	0.0534489	0	0	0	0	0	0	0	0	0	0	0	0.499458	0.0523655	0.234381
SL517262	3910	53.7169	52.5901	35.5561	41.3525	24.1566	30.3901	7.33983	8.34752	8.20981	10.5848	0	0	0	0	0	1.09545	0.488771	1.80496	1.82535	0.0333924	0.297872	0	0	0.123818	0.0333924	0.113771	0.0930851	0	0	0	0	0	0	0	0	0	0	0	0	0	0	0	0	0	0.0777187	0.204196	0.447695	0.629137
SL518516	2549	45.5715	45.5437	28.2536	44.8001	25.4142	32.5965	8.83202	7.20176	11.1314	10.1462	0	0	0	0	0	0.673299	0.355391	0.870893	1.1925	0.00323924	0	0.168441	0.0842203	0.534012	0	0	0	0.0296159	0	0.014808	0	0	0	0	0	0	0	0	0	0	0	0	0	0	0	0.679778	0.364183	0.49838
SL523944	3808	49.7845	53.4982	40.8591	62.9466	30.9101	36.8889	10.612	10.0043	12.7371	10.459	0	0.0163934	0	0	0	0.791135	0.64238	0.722222	1.37128	0	0.0361263	0.127201	0	0.326655	0.0361263	0.123254	0.0722526	0	0	0	0	0	0	0	0	0	0	0	0	0	0	0	0	0	0	0.292957	0.143898	0.316029
SL524647	6042	54.0969	52.0528	33.1314	46.2753	27.3363	30.7524	8.4968	8.62934	9.11538	11.3292	0	0	0	0	0.00131976	0.48454	0.410068	1.10143	2.18665	0	0.207391	0.115762	0.0554299	0.13141	0.00131976	0.00131976	0	0	0	0	0	0	0	0	0	0	0	0	0	0	0	0	0	0	0.0859729	0.289404	0.442873	0.503017
SL527150	2990	50.7371	47.9609	32.9566	46.0004	22.5426	28.0203	9.2723	7.16549	7.61463	9.81416	0	0	0	0	0.0622066	0.483568	0.120892	1.22613	1.43545	0	0	0	0	0	0.00352113	0	0	0	0	0.0622066	0	0	0	0	0	0	0	0	0	0	0	0	0	0	0.0786385	0.424883	0.239045	0.214397
SL530235	5889	50.306	49.6884	30.839	44.3246	22.869	26.4176	8.26727	5.39133	7.14786	8.41455	0	0.00580608	0	0	0.00232243	0.437198	0.170312	0.816528	1.69596	0.0329011	0.00290304	0.0865106	0.00290304	0.0363848	0.00290304	0	0.0247726	0	0	0	0	0	0.00580608	0	0	0	0	0	0	0	0	0	0	0	0.0609638	0.506871	0.0319334	0.506483
SL534107	3514	51.3663	52.6073	33.4762	46.3501	25.5661	32.3042	6.51552	7.24703	8.68296	10.4511	0	0	0	0	0	0.873844	0.574967	1.15885	1.20575	0	0.0412814	0.093461	0.142999	0.544914	0.115588	0	0	0.0439234	0	0	0	0	0	0	0	0	0	0	0	0	0	0	0	0	0.314069	0.18428	0.60568	0.269815
SL537599	3172	60.4096	63.6812	39.1022	64.4096	31.039	34.0357	11.6062	9.63713	11.4018	13.4331	0	0	0	0	0	0.902941	0	0.524632	2.44706	0.330147	0.206985	0.108088	0	0.475	0.0551471	0.128676	0.0551471	0	0	0	0	0.0551471	0	0	0	0	0	0	0	0	0	0	0	0	0.0551471	0	0.471691	0.959191
SL538119	3669	52.5791	50.2749	30.6343	40.822	24.8062	30.0581	7.60429	5.66425	7.00347	10.011	0	0	0	0	0	0.556011	0.449038	1.09183	1.92995	0.0397602	0.174187	0	0.0795204	0.0397602	0.0397602	0	0	0	0	0	0	0	0	0	0	0	0	0	0	0	0	0	0	0	0	0.216788	0.305144	1.01073
SL542139	4080	53.3674	51.8796	32.5249	59.4177	29.8185	32.8137	9.48587	8.04975	9.08847	10.9616	0	0	0.0296778	0	0	0.62069	0.920859	0.890051	1.48078	0.0296778	0.150367	0.173262	0	0.180893	0	0	0.0944036	0.048615	0	0	0	0	0	0	0	0	0	0	0	0	0	0	0	0	0.0720746	0.200961	0.324194	0.935274
SL564687	2735	52.4856	51.6764	33.6218	49.1508	25.902	34.2561	7.84487	7.64976	10.7856	10.2428	0	0	0	0	0.00945423	0.673399	0.198539	0.903309	2.97164	0	0.0739149	0	0.0739149	0.318006	0	0	0	0	0	0	0	0	0	0	0	0	0	0	0	0	0	0	0	0	0	0.14783	0.276751	0.456382
SL576493	2672	50.3414	56.3938	34.7793	49.6648	25.3846	29.0586	7.963	7.72687	7.11454	11.196	0	0	0	0	0	0.742291	0.748458	0.685903	1.57489	0	0	0.0770925	0	0.237885	0	0.0770925	0	0.154185	0	0	0	0	0.0770925	0	0	0	0	0	0	0	0	0	0	0	0	0.418062	0.512775	0.214097
SL590971	2689	62.1666	55.2645	53.2339	65.6117	60.8251	75.2663	22.6095	19.3533	37.007	49.5671	0	0	0	0	0.0765195	0.349803	0.267599	1.12462	2.11456	0	0.131176	0.0183647	0.306078	0.207696	0.292086	0.2007	0.0109314	0.275907	0	0	0	0	0	0.0109314	0	0	0	0	0	0	0	0	0	0	0.324443	0.473546	0.321382	0.71972
SL602978	2652	59.1492	56.3681	34.7531	51.0941	26.4028	29.6514	7.38766	8.4516	7.14343	10.2078	0	0	0	0	0	0.421403	0.667407	0.929396	1.62211	0	0	0.0954707	0	0.421847	0	0.0781527	0	0	0	0	0	0	0	0.0781527	0	0	0	0	0	0	0	0	0	0	0.230906	0.344583	0.525755	0.941385
SL636980	3108	50.3202	56.1975	34.2729	44.36	27.2414	27.0285	9.77402	7.375	9.76314	9.25863	0	0	0	0	0	0.678679	0.613363	1.2455	1.47185	0.17042	0.0822072	0.0352853	0	0.17042	0.17042	0	0	0.0578078	0	0	0	0	0	0	0	0	0	0	0	0	0	0	0	0	0.117117	0.378754	0.374249	0.453453
SL649130	6035	48.6985	49.3559	32.006	48.2337	25.1578	28.5849	9.88937	7.53936	8.84463	9.2828	0	0	0	0	0	0.865018	0.449311	0.655654	2.21899	0.0581461	0.15707	0.14782	0.0013215	0.121201	0.162167	0	0	0	0	0	0	0	0	0	0	0	0	0	0	0	0	0	0	0	0.343591	0.164055	0.524825	0.913536
SL657761	5310	60.385	59.1878	35.916	47.2308	30.8775	35.6488	10.6214	8.48493	8.39901	10.6742	0	0	0	0.00925926	0	0.998062	0.593239	1.00689	1.61779	0.00925926	0.00645995	0.191645	0.0663221	0.161499	0	0.00925926	0.135228	0	0	0	0	0	0	0.00925926	0	0	0	0	0	0	0	0	0	0	0.00925926	0.19789	0.299311	0.657407
SL660605	2991	32.5815	34.045	27.2988	40.8991	21.3848	21.3899	7.49863	4.7458	5.38013	5.87915	0	0	0	0	0	0.476339	0.418459	0.68596	0.926085	0	0.124364	0.0621822	0	0.359014	0.179507	0	0	0	0	0	0	0	0	0	0	0	0	0	0	0	0	0	0	0	0.23817	0	0.175987	0.585843
SL666013	10989	53.0763	49.3389	33.573	53.5461	28.2319	32.9473	9.05801	7.75495	9.28041	10.7262	0	0	0	0	0	0.636466	0.40904	1.4032	1.5925	0	0.118991	0.178641	0	0.197192	0	0.0364866	0.104438	0	0	0	0	0	0	0	0	0	0	0	0	0	0	0	0	0	0.0676437	0.0966486	0.195757	0.62509
SL672802	7091	51.4998	49.8246	35.2448	51.6091	26.0245	30.598	8.38883	7.89147	9.4567	10.6052	0	0	0	0	0	0.474468	0.410117	1.10149	2.06963	0.0640307	0.195134	0.123899	0	0.16584	0.0814791	0	0.0406595	0	0	0	0	0	0	0	0	0	0	0	0	0	0	0	0	0	0.0878822	0.197215	0.181367	0.882504
	Divided by length	0.0119476	0.0130195	0.00918134	0.0145437	0.0073076	0.00785722	0.00298633	0.00178977	0.00206884	0.0026444	0	0	0	0	0	0.000206462	0.00022872	0.00035513	0.000519916	8.82644e-06	3.17752e-05	8.87249e-05	0	7.65214e-05	8.82644e-06	0	0	0	0	0	0	0	0	0	0	0	0	0	0	0	0	0	0	0	0	3.18519e-05	8.82644e-06	0.000154885
		0.00410684	0.00393778	0.00268997	0.00428268	0.00196406	0.00261904	0.000697034	0.000584632	0.000693838	0.000727064	0	0	0	0	0	4.54012e-05	2.67441e-05	7.67067e-05	0.000149984	0	1.28953e-05	1.57762e-06	0	2.84589e-05	0	4.80145e-07	9.8567e-06	0	0	0	0	0	0	0	0	0	0	0	0	0	0	0	0	0	7.2159e-06	1.02408e-05	2.97073e-05	3.19845e-05
		0.0121472	0.0120473	0.0077579	0.00978073	0.00565991	0.00657381	0.00217692	0.00155227	0.00207588	0.00244984	5.54912e-06	0	0	3.05201e-05	0	7.73639e-05	8.30518e-05	0.000229363	0.000458588	5.54912e-06	4.06473e-05	1.66473e-05	0	6.19651e-05	2.77456e-06	0	0	0	0	0	0	0	0	0	0	0	0	0	0	0	0	0	0	0	0	2.33988e-05	6.03466e-05	3.84739e-05
		0.0121355	0.0114257	0.00769625	0.0110523	0.00580338	0.00744191	0.00182408	0.00156671	0.0024162	0.00223663	0	0	0	6.57041e-06	0	0.000171553	9.18544e-05	0.0002799	0.00049081	5.25633e-05	6.57041e-06	3.28521e-05	6.57041e-06	3.28521e-05	0	0	0	0	6.57041e-06	0	0	0	0	0	0	0	0	0	0	0	0	0	0	0	6.57041e-06	7.74652e-05	5.51258e-05	0.000118596
		0.0188512	0.0177553	0.011952	0.0190922	0.0088932	0.01232	0.0035532	0.00259136	0.00328963	0.00349214	0	0	0	0	0	0.000361014	0.000368171	0.00042329	0.000612857	0	7.15634e-05	2.58846e-05	0	2.58846e-05	4.36993e-05	0	0	0	0	0	0	0	0	0	0	0	0	0	0	0	0	0	0	0	0.000130641	4.72014e-06	0.000188806	0.000393142
		0.00923092	0.00852856	0.00593408	0.00855669	0.00466677	0.00549317	0.00144231	0.00130664	0.00175803	0.00187662	0	0	0	0	0	9.05897e-05	0.000106383	0.000180381	0.000263872	1.38709e-05	2.65588e-05	1.32498e-05	0	2.01113e-05	0	0	0	0	0	0	0	0	0	0	0	0	0	0	0	0	0	0	0	0	1.33681e-05	3.12909e-05	7.94989e-05	0.000126553
		0.0138027	0.0148339	0.00925071	0.0141943	0.00663143	0.0086543	0.00228598	0.00191881	0.00239392	0.00299081	0	0	0	0	0	0.000128427	0.000171109	0.000288344	0.000716971	4.11649e-05	7.70181e-05	6.9525e-05	1.27099e-05	4.11649e-05	0	0	0	1.27099e-05	0	0	0	0	0	0	0	0	0	0	0	0	0	0	0	0	1.27099e-05	8.23297e-05	2.02979e-05	0.000210187
		0.00677158	0.00697404	0.00471901	0.00785242	0.00424225	0.00493182	0.00162362	0.00108603	0.00120927	0.0015326	0	0	0	0	0	4.21314e-05	9.17915e-05	0.000136779	0.000343949	0	2.58129e-05	1.1868e-06	0	1.2313e-05	1.1868e-06	0	1.1868e-06	0	1.1868e-06	0	0	1.1868e-06	0	1.1868e-06	0	0	0	0	0	0	0	0	0	0	1.2313e-05	1.1868e-06	2.3328e-05	3.67908e-05
		0.00979509	0.00980095	0.00684718	0.0106534	0.00557209	0.00603555	0.00178869	0.00155492	0.00168205	0.00197012	1.05666e-05	5.66662e-07	5.66662e-07	0	0	0.000179099	6.23995e-05	0.000246431	0.000348331	0	1.55332e-05	2.55331e-05	0	5.10996e-05	0	0	1.10999e-05	0	0	0	0	4.46663e-06	5.66662e-07	0	0	0	0	0	0	0	0	0	0	0	5.56662e-06	2.05332e-05	5.10329e-05	0.000164299
		0.00686082	0.00654216	0.00447635	0.00696671	0.00336496	0.00412178	0.00110806	0.000941269	0.00123833	0.00115506	0	0	0	0	0	0.000107529	5.77018e-05	0.00017738	0.000184503	4.25496e-06	2.3951e-05	1.95035e-05	0	3.18063e-05	0	0	2.86873e-06	0	0	0	0	4.25496e-06	0	0	0	0	0	0	0	0	0	0	0	0	5.29463e-06	3.90647e-05	4.16447e-05	5.50064e-05
		0.00713168	0.00686255	0.00443071	0.00557676	0.00333883	0.00410507	0.00105719	0.00106104	0.00106525	0.00139553	0	0	0	0	0	6.5495e-05	6.70046e-05	0.00012163	0.00030857	0	0	5.78307e-06	0	2.44329e-05	0	1.29132e-05	0	0	0	0	0	0	0	0	0	0	0	0	0	0	0	0	0	0	1.12178e-05	4.3013e-05	3.89022e-05	8.33319e-05
		0.00887541	0.00948192	0.00587615	0.00950202	0.00500715	0.00542453	0.00152769	0.0011398	0.00149793	0.00174553	0	0	0	0	0	0.000125364	7.85426e-05	0.000199751	0.000353998	1.74702e-05	3.21603e-05	8.28151e-06	0	3.50281e-05	8.69119e-06	0	0	0	0	0	0	0	0	0	0	0	0	0	0	0	0	0	0	0	4.3017e-06	4.24318e-05	2.20645e-05	0.000138884
		0.0145665	0.0149842	0.00915901	0.0133763	0.00896216	0.00965593	0.00231253	0.00276639	0.00239898	0.00253083	0	0	0	0	0	0.000195764	9.63799e-05	0.000329945	0.000329027	1.02638e-05	0	2.63689e-05	0	0.000106811	0	1.02638e-05	0	0	0	0	1.02638e-05	1.02638e-05	0	0	0	0	0	0	0	0	0	0	0	0	3.07915e-05	3.52976e-05	0.000212119	0.000141941
		0.00554874	0.00536892	0.00360172	0.00523606	0.00277221	0.00372588	0.000849188	0.00079639	0.000796402	0.00115307	0	1.2066e-06	0	0	0	6.12773e-05	4.2761e-05	0.000104512	0.000179874	2.6049e-06	2.15158e-05	4.61215e-06	0	3.31533e-06	1.22915e-06	0	1.21788e-06	0	0	0	0	0	0	0	0	0	0	0	0	0	0	0	0	0	1.20547e-05	2.54063e-05	5.59434e-05	5.09366e-05
		0.00349995	0.0033286	0.00235516	0.00337351	0.00181132	0.00209452	0.00057144	0.000525511	0.000575814	0.000726699	0	0	0	0	0	3.33228e-05	2.86809e-05	6.87517e-05	0.000109384	0	6.39056e-06	1.68912e-06	0	1.29428e-05	4.96949e-06	0	4.08451e-07	8.93487e-07	0	0	0	0	0	0	0	0	0	0	0	0	0	0	0	0	7.44998e-06	2.14394e-05	2.54389e-05	4.37043e-05
		0.0109529	0.0114438	0.00746785	0.00965364	0.00516589	0.00646132	0.0015823	0.00158913	0.00214138	0.00211402	0	0	0	0	1.07729e-05	0.000181217	8.02152e-05	0.000279994	0.000587958	0	3.75282e-05	0	2.2355e-05	1.11775e-05	3.54039e-06	0	0	3.59097e-06	0	0	0	0	0	0	0	0	0	0	0	0	0	0	0	0	3.17118e-05	6.57501e-05	5.62417e-05	9.69056e-05
		0.0114198	0.0117255	0.00698464	0.00995478	0.00543194	0.00676381	0.00159601	0.00154476	0.00173262	0.00241715	0	0	3.4264e-06	0	0	8.89374e-05	2.27433e-05	0.000274807	0.000480788	1.40035e-05	3.56544e-05	0	0	9.63365e-06	0	0	1.82741e-05	0	0	6.8528e-06	0	3.37674e-06	3.63993e-05	0	0	0	0	0	0	0	0	0	0	0	4.0074e-05	0.000178818	3.77401e-05	6.41084e-05
		0.0039625	0.00383137	0.0025318	0.00345446	0.00197583	0.00230558	0.000624371	0.000542841	0.000704833	0.000755446	0	0	0	0	0	5.22426e-05	2.90192e-05	7.60482e-05	0.00011143	0	1.40616e-05	5.5629e-06	8.30132e-07	1.0321e-05	0	0	2.00447e-06	0	0	0	0	0	0	0	0	0	0	0	0	0	0	0	0	0	6.36772e-06	1.6714e-05	7.7344e-06	3.65866e-05
		0.0182551	0.0171236	0.011612	0.0151914	0.00959657	0.0100185	0.00336389	0.00247591	0.00319685	0.00321773	0	0	0	0	0	0.000194085	0.000349666	0.000496196	0.000536268	0	4.51416e-05	0	0	4.61072e-05	0	1.8467e-05	0	0	0	0	0	0	1.8467e-05	0	0	0	0	0	0	0	0	0	0	0	3.6934e-05	8.24377e-05	0	0.00020012
		0.0143233	0.0138754	0.00852478	0.0140488	0.00674725	0.0077993	0.00245677	0.00184074	0.00242085	0.00254792	0	0	0	0	0	0.000213054	3.59184e-05	0.000168156	0.000424837	0	9.99617e-05	2.10936e-05	0	7.58184e-05	0	0	0	6.13324e-05	0	0	0	0	0	0	0	0	0	0	0	0	0	0	0	0	2.14325e-05	1.05044e-05	0	0.000208056
		0.0120539	0.0118335	0.00771672	0.012232	0.00599678	0.00725312	0.00216196	0.00197965	0.00210781	0.00229402	0	0	0	0	0	0.000121376	5.46043e-05	0.000199177	0.000360665	0	3.19514e-05	1.78058e-05	4.74325e-05	4.60477e-05	4.51079e-05	1.07824e-05	1.18705e-05	0	0	0	0	0	0	0	0	0	0	0	0	0	0	0	0	0	0	7.58723e-05	5.23291e-05	0.000152239
		0.0149237	0.0147643	0.00870902	0.0123284	0.00765607	0.00893041	0.00259637	0.00226694	0.00293354	0.00317824	0	0	0	0	0	0.000177695	6.51418e-05	0.000432287	0.000767694	0	1.33222e-05	6.2497e-05	1.34202e-05	7.21948e-05	0	2.68404e-05	0	1.33222e-05	0	0	0	0	0	0	0	0	0	0	0	0	0	0	0	0	4.77054e-05	0	0.000124504	6.40643e-05
		0.0150259	0.0156778	0.00968245	0.0124703	0.00790458	0.011082	0.00353425	0.00281423	0.0030479	0.0027212	0	0	2.64269e-05	0	0	0.000246806	9.92168e-05	0.000369513	0.000568874	0	0.000172625	0	0	9.4735e-05	0	0	0	0	0	0	0	0	0	0	0	0	0	0	0	0	0	0	0	0	0	0	3.86358e-05	0.000142953
		0.0211111	0.02165	0.0120909	0.0204098	0.0111097	0.0112444	0.00292097	0.00302045	0.003413	0.00334585	0	0	0	0	0	0.000433706	2.93247e-05	0.000445369	0.00087191	0	0	5.86494e-05	0	0.000150289	5.43174e-05	8.29756e-05	0	4.16544e-05	0	5.86494e-05	0	0	0	0	0	0	0	0	0	0	0	0	0	0	3.53229e-05	4.43203e-05	4.33206e-06	0.000129129
		0.00983406	0.0089218	0.00581564	0.00825416	0.00454162	0.00542458	0.00145959	0.00133106	0.00179348	0.00157883	0	0	0	0	0	0.000100857	5.37705e-05	0.000211674	0.000299665	1.05603e-05	0	9.35721e-06	0	1.86476e-05	2.11874e-05	2.67683e-05	0	5.68116e-07	0	5.68116e-07	0	0	3.37528e-06	0	0	0	0	0	0	0	0	0	0	0	4.24416e-06	3.53569e-05	4.90585e-05	5.45392e-05
		0.0111678	0.00950794	0.00744134	0.0118157	0.00725916	0.00850211	0.00224586	0.00202457	0.00214278	0.0020459	0	0	0	0	0	0.000171826	6.60052e-05	7.75959e-05	0.000394527	1.13253e-05	2.87556e-05	2.95519e-05	0	3.141e-05	9.46724e-06	0	2.34469e-05	0	0	0	0	0	0	0	0	0	0	0	0	0	0	0	0	0	2.23851e-05	2.34469e-05	3.78689e-05	8.5559e-05
		0.00801147	0.00849446	0.00573373	0.00810473	0.00455675	0.00522691	0.00165103	0.00126888	0.0014637	0.00166681	5.68071e-07	0	0	2.84035e-07	0	0.0001103	0.00012507	8.70095e-05	0.000278197	9.75188e-06	3.84395e-05	1.032e-05	2.84035e-07	5.61759e-05	0	0	8.71042e-06	0	0	0	0	0	1.57797e-07	0	0	0	0	0	0	0	0	0	0	0	2.84035e-07	4.4562e-05	4.41517e-05	8.26227e-05
		0.00715116	0.00674653	0.00451071	0.00670007	0.00358101	0.00421141	0.0011533	0.0010277	0.00126079	0.0012588	0	0	0	0	0	7.08855e-05	5.45209e-05	0.000140032	0.000228434	0	8.29756e-06	1.4835e-05	5.04978e-06	4.1404e-05	0	0	0	0	0	0	0	0	0	0	0	0	0	0	0	0	0	0	0	0	1.06653e-05	4.04401e-05	3.4196e-05	6.01573e-05
		0.00914549	0.00954613	0.00682365	0.00992773	0.0049476	0.00608272	0.00171315	0.0015464	0.00136852	0.00193298	0	0	0	0	0	0.000109669	0.000105079	0.000204299	0.00029385	3.27151e-06	1.05958e-05	0	0	3.59378e-05	2.47561e-05	0	1.6797e-05	6.54303e-06	0	0	0	0	0	0	0	0	0	0	0	0	0	0	0	0	6.45025e-05	6.76764e-05	2.11916e-05	0.000134572
		0.0106761	0.00987194	0.00619442	0.00923049	0.00494031	0.00574539	0.00145659	0.00159344	0.00122581	0.00181455	0	0	0	0	0	0.000143522	1.52582e-05	0.00013611	0.000505167	2.25405e-06	2.82623e-05	4.50809e-06	0	3.71918e-05	1.80324e-05	2.25405e-06	2.25405e-06	2.25405e-06	0	0	0	0	0	0	0	0	0	0	0	0	0	0	0	0	2.25405e-06	5.61778e-05	0.00010659	0.000125836
		0.0193303	0.0185249	0.0114479	0.0173346	0.0102154	0.0137818	0.00360009	0.00257593	0.00361933	0.00386555	0	0	0	0	0	0.00046021	0.000342272	0.000654562	0.000591813	0	0	2.42774e-05	0	0.000116611	5.49228e-05	0	0	0	0	0	0	0	0	0	0	0	0	0	0	0	0	0	0	0	7.42916e-06	8.58334e-05	0.000198067	0.000205894
		0.00684146	0.00660891	0.00399053	0.00580556	0.00339886	0.00415587	0.00111542	0.000901904	0.00108292	0.00120918	0	0	0	0	0	8.52985e-05	7.0851e-05	0.000127034	0.000136093	0	3.8742e-05	1.47783e-05	0	1.2998e-05	0	2.91471e-06	2.91471e-06	2.91471e-06	0	0	0	0	0	0	0	0	0	0	0	0	0	0	0	0	0	1.04929e-05	5.02905e-05	5.53164e-05
		0.00994388	0.00981456	0.00646955	0.0100885	0.00525895	0.00630064	0.00159238	0.00163189	0.00169643	0.00184031	0	0	0	1.5742e-06	0	7.20588e-05	0.000102992	0.000245732	0.000340223	0	2.13303e-05	5.98194e-06	0	6.72575e-05	1.5742e-06	0	1.5742e-06	3.14839e-06	0	0	0	0	0	0	0	0	0	0	0	0	0	0	0	0	1.07439e-05	9.57111e-05	8.55969e-05	0.000127077
		0.00597586	0.00570971	0.00354512	0.0059799	0.00297265	0.0035655	0.00111145	0.00086643	0.000938204	0.00123746	0	8.68439e-07	0	0	0	6.52181e-05	6.97305e-05	7.99986e-05	0.000231379	1.51551e-06	3.2013e-06	5.61931e-06	3.42267e-06	2.46569e-05	0	0	7.01562e-06	0	0	0	0	0	0	0	0	0	0	0	0	0	0	0	0	0	3.11276e-05	1.19538e-05	4.26727e-05	5.21745e-05
		0.021094	0.0192779	0.0141674	0.0202271	0.0107327	0.0131948	0.00320458	0.00297533	0.00347946	0.00453646	0	0	0	0	0	0.000296272	0.000190147	0.000278277	0.000559247	0	0.000112643	4.43487e-05	2.33787e-05	0.000204882	0	6.58854e-05	0	0	0	0	0	9.77655e-06	0	0	0	0	0	0	0	0	0	0	0	0	0	2.33787e-05	8.85557e-05	0.000242713
		0.0108483	0.0107919	0.0074547	0.0101422	0.00531274	0.0068266	0.00180633	0.00160193	0.00222622	0.00205597	0	1.38263e-06	0	1.38263e-06	0	0.000227404	1.04081e-05	0.000249603	0.000287394	1.44408e-05	5.31159e-05	1.78205e-05	9.25592e-06	7.48923e-06	8.5262e-06	1.38263e-06	2.05474e-05	1.38263e-06	0	0	0	0	0	0	0	0	0	0	0	0	0	0	0	0	1.38263e-06	2.33126e-05	3.73309e-05	0.000126165
		0.012356	0.0124928	0.0082255	0.0118601	0.00641745	0.00699578	0.00260633	0.00180843	0.00237887	0.00284483	0	0	0	0	0	0.000172376	5.27474e-05	0.000351124	0.00037409	0	3.43868e-05	3.48915e-05	0	4.852e-05	0	5.99402e-06	5.93093e-06	0	0	0	0	0	0	0	0	0	0	0	0	0	0	0	0	0	9.4958e-05	9.09199e-05	0.000151302	7.7733e-05
		0.0155544	0.0169568	0.0097246	0.0154575	0.00775768	0.00909487	0.00293868	0.00222491	0.00308558	0.00304932	0	0	0	0	0	0.000400235	0.000178055	0.000455558	0.000732175	1.36368e-05	6.61884e-05	0	6.58558e-05	1.61868e-05	8.10448e-05	1.77389e-05	0	0	0	0	0	0	0	0	0	0	0	0	0	0	0	0	0	0	4.95582e-05	4.91147e-05	4.91147e-05	0.000106101
		0.0189759	0.0220707	0.0134353	0.0173561	0.0100453	0.011699	0.00265923	0.00300159	0.0037465	0.00379259	0	0	0	0	0	8.1124e-05	0.000156125	0.000562086	0.000441505	3.01026e-05	3.01026e-05	5.91848e-05	0	0	4.59192e-06	3.01026e-05	0.000141329	3.01026e-05	0	0	0	0	0	0	0	0	0	0	0	0	0	0	0	0	8.1124e-05	3.01026e-05	0.000106635	0.000254427
		0.00696756	0.00697565	0.00467368	0.00705637	0.0038624	0.00401758	0.00117574	0.000895718	0.00124169	0.00133164	0	0	0	0	0	0.000113164	5.06277e-05	0.000180683	0.000320026	6.08281e-06	5.19379e-06	2.9759e-05	0	0	0	6.10621e-06	1.16041e-05	0	0	0	0	0	0	0	0	0	0	0	0	0	0	0	0	0	6.01263e-06	4.14801e-05	7.05372e-05	9.56405e-05
		0.0131771	0.0137984	0.00830616	0.0115929	0.006131	0.00745383	0.00222451	0.00189712	0.00190379	0.00218943	0	0	0	0	0	0.000163329	0.000194274	0.000152925	0.000411756	6.73589e-06	7.59622e-05	6.73589e-06	0	2.67435e-05	0	0	0	1.70732e-05	0	0	0	0	0	0	0	0	0	0	0	0	0	0	0	0	1.34718e-05	0.000107174	0.000125648	0.000143788
		0.00583134	0.00563861	0.00374875	0.00489085	0.00285548	0.00325949	0.00100411	0.000743598	0.000947637	0.001016	0	0	0	0	0	5.46084e-05	2.78968e-05	0.000116541	0.000187061	0	3.05866e-05	5.73914e-06	1.97075e-06	2.38221e-05	0	0	0	2.80965e-06	0	0	0	0	0	0	0	0	0	0	0	0	0	0	0	0	7.93626e-06	2.94947e-05	1.99205e-05	6.64995e-05
		0.0177395	0.0165286	0.0111356	0.0150231	0.00939158	0.0100665	0.00283848	0.00276784	0.00436905	0.00412303	1.5447e-05	0	0	0	3.46615e-05	0.000161817	0.000127909	0.000375249	0.000662713	0	4.10664e-05	6.44252e-05	0	0.000125648	0	0	0	3.46615e-05	0	0	0	0	0	0	0	0	0	0	0	0	0	0	0	0	0	7.96838e-05	6.29182e-05	0.000143356
		0.0158518	0.0159471	0.00995392	0.0147961	0.00772635	0.00853106	0.00195118	0.00187664	0.00218792	0.00232134	0	1.2542e-05	0	0	0	0.000106308	8.58828e-05	0.000572632	0.000519	1.82755e-05	1.82755e-05	0	0	7.22658e-05	0	1.82755e-05	0	0	0	0	0	0	0	0	0	0	0	0	0	0	0	0	0	0	7.16685e-07	3.6551e-05	0.00027676	0.000245106
		0.0155319	0.0155102	0.010342	0.0136326	0.00742614	0.00831689	0.00245564	0.00158754	0.00255061	0.00305116	0	0	0	0	0	0.000237713	4.49221e-05	0.000515028	0.000597385	1.69443e-05	0.00010206	0	0	9.04353e-05	0	0	0	0	0	0	0	0	7.09296e-06	0	0	0	0	0	0	0	0	0	0	0	0	0.000180575	0.000188752	0.00020678
		0.00346564	0.00330668	0.00202097	0.00279745	0.00161103	0.00190091	0.00058872	0.000446781	0.000609153	0.000665132	0	0	0	0	0	3.14744e-05	1.289e-05	6.07535e-05	9.59488e-05	2.94606e-07	8.32969e-06	0	0	5.76298e-06	2.7241e-06	0	0	0	0	0	0	0	0	0	0	0	0	0	0	0	0	0	0	0	4.12852e-06	1.0283e-05	2.48398e-05	2.81732e-05
		0.00838781	0.00808579	0.0058542	0.00769515	0.00438798	0.00519819	0.00164329	0.0012107	0.00155813	0.00163051	0	0	0	0	0	0.000110146	6.44478e-05	0.000139292	0.0002018	0	2.96377e-05	7.1896e-06	1.49482e-05	4.62152e-05	4.99134e-06	0	0	0	0	0	0	0	0	0	0	0	0	0	0	0	0	0	0	0	7.16374e-06	4.45859e-05	4.09911e-05	5.27582e-05
		0.0105117	0.010126	0.00657975	0.0107379	0.00588036	0.00643394	0.00181952	0.00145452	0.00204777	0.00197546	0	0	0	0	0	0.000307852	9.17958e-05	0.000150064	0.000379889	2.57476e-05	2.59155e-05	9.64976e-05	0	5.05437e-05	1.28178e-05	4.58979e-06	0	4.58979e-06	0	0	0	0	0	0	0	0	0	0	0	0	0	0	0	0	1.99824e-05	3.19606e-05	0.000132432	0.000167248
		0.0140929	0.0139728	0.00892148	0.0115891	0.00565133	0.0085902	0.00232967	0.00194023	0.00205709	0.00259766	0	0	0	0	0	9.38414e-05	0	0.000130396	0.000298547	3.18624e-05	1.59312e-05	1.59312e-05	4.86666e-05	0	0	1.59312e-05	0	0	0	0	0	0	0	0	0	0	0	0	0	0	0	0	0	0	1.59312e-05	0	0.000118393	0.000187683
		0.0126182	0.0130476	0.00813969	0.0147019	0.0064592	0.00849516	0.00218044	0.00164942	0.0023154	0.00288711	8.70163e-06	0	0	0	0	0.000297	8.06045e-05	0.000281963	0.000440043	0	3.16006e-05	0	0	2.54179e-05	8.70163e-06	8.70163e-06	0	0	0	0	0	0	0	0	0	0	0	0	0	0	0	0	0	0	8.70163e-06	2.01511e-05	4.32028e-05	8.49554e-05
		0.0126585	0.0118362	0.0077799	0.0112163	0.00622766	0.00768101	0.00218695	0.00172737	0.0021106	0.0022702	0	0	0	0	0	0.000138056	4.51237e-05	0.000315341	0.000409091	0	4.88597e-05	5.07861e-06	1.97891e-05	8.3476e-06	2.2591e-05	5.07861e-06	4.51237e-05	0	0	0	0	0	0	0	0	0	0	0	0	0	0	0	0	0	2.21824e-05	4.51821e-05	3.88776e-05	0.000123171
		0.00271035	0.00272888	0.00175556	0.0024695	0.00141239	0.00165601	0.0004847	0.000404249	0.00048127	0.000493263	0	0	0	0	0	2.93896e-05	2.27325e-05	4.81794e-05	7.19757e-05	6.74489e-07	5.24237e-06	6.98891e-06	0	7.5455e-06	2.60199e-06	0	0	5.4014e-07	0	0	0	0	0	0	0	0	0	0	0	0	0	0	0	0	2.97214e-06	3.99758e-06	1.20339e-05	2.05555e-05
		0.00504046	0.00525678	0.00288577	0.0042242	0.0022823	0.00271062	0.000745479	0.000611518	0.000748856	0.000873478	0	0	0	0	0	3.58435e-05	2.71872e-05	4.79144e-05	0.000116796	0	0	4.00517e-06	0	0	0	0	0	0	0	0	0	0	0	0	0	0	0	0	0	0	0	0	0	0	0	2.7907e-05	2.96789e-05	4.26726e-05
		0.0107532	0.0102596	0.00620709	0.0106839	0.00520563	0.00601712	0.00231823	0.00140955	0.00165179	0.0020727	0	0	0	0	0	0.000165475	9.85769e-05	0.000162987	0.000281566	3.06258e-06	3.17743e-05	7.03437e-06	0	3.07694e-05	3.17743e-05	0	3.01473e-06	0	0	0	0	3.06258e-06	0	0	0	0	0	0	0	0	0	0	0	0	3.17265e-05	6.25916e-05	7.47462e-05	0.000141022
		0.0158939	0.0163261	0.0117189	0.0158553	0.00872373	0.00960175	0.00328318	0.00284379	0.00276459	0.00335411	0	0	0	0	0	5.22015e-05	0.000150614	0.000250833	0.000515359	1.10298e-05	5.63852e-05	1.27413e-05	0	4.12668e-05	5.40081e-05	0	2.70041e-05	0	0	0	0	1.27413e-05	0	0	0	0	0	0	0	0	0	0	0	0	0	6.97922e-05	9.86979e-05	0.000224685
		0.0163743	0.0156036	0.0103739	0.0178364	0.00796332	0.0106299	0.00311719	0.00235443	0.00262672	0.00360468	0	0	0	0	0	0.000139895	6.0431e-05	0.000279553	0.000403389	0	7.1851e-05	0.00010742	1.80817e-05	9.49289e-05	0	0	4.36578e-05	0	0	0	0	0	2.37917e-07	0	0	0	0	0	0	0	0	0	0	0	2.46244e-05	9.68323e-05	0.000105397	0.000315478
		0.00805468	0.00779059	0.00502326	0.00731268	0.00356783	0.00479583	0.00133731	0.000769224	0.00127929	0.00174703	0	0	0	0	0	0.000108589	4.2966e-05	0.000187849	0.000321764	5.04383e-06	2.35646e-05	7.5524e-06	0	2.71139e-05	0	0	5.12389e-06	7.52572e-06	0	0	0	0	0	0	0	0	0	0	0	0	0	0	0	0	2.92489e-05	3.33587e-05	2.35379e-05	0.000166233
		0.0164989	0.0171763	0.0114014	0.0189786	0.00820858	0.00910003	0.00246089	0.00215916	0.0032124	0.00292326	2.41676e-05	2.41676e-05	0	0	0	4.39937e-05	9.17499e-05	0.000618805	0.000695939	4.16782e-05	0	2.41676e-05	0	2.3444e-05	2.41676e-05	0	2.46017e-06	0	0	0	0	0	0	0	2.41676e-05	0	0	0	2.17074e-06	0	0	0	0	0	0	9.17499e-05	0.000253108	0.000264396
		0.00244864	0.00237613	0.00147365	0.00205723	0.00116566	0.00143936	0.000413413	0.000299119	0.000386411	0.000493507	0	0	0	0	0	2.1899e-05	1.80678e-05	4.45501e-05	9.20242e-05	9.51926e-07	5.78912e-06	2.51026e-06	7.68592e-07	6.2357e-06	2.77351e-07	0	2.44445e-06	0	0	0	0	0	0	0	0	0	0	0	0	0	0	0	0	0	7.78464e-06	6.16284e-06	1.17404e-05	1.96003e-05
		0.00736654	0.00769393	0.00497934	0.00756013	0.003949	0.00447891	0.00123611	0.0010322	0.00122968	0.00169062	0	0	0	7.95326e-06	0	7.53032e-05	7.54641e-05	0.000169616	0.000241655	0	1.82741e-05	1.28034e-05	0	4.43636e-05	3.79274e-06	0	0	0	0	0	0	0	0	0	0	0	0	0	0	0	0	0	0	0	0	4.33522e-05	6.93727e-05	4.73058e-05
		0.0137489	0.0140846	0.00962201	0.0130399	0.00715497	0.00871444	0.00233235	0.00203447	0.00320034	0.00266718	0	0	0	0	0	0.000157933	3.0957e-05	0.000454011	0.000412785	0	5.02208e-05	1.69402e-05	6.896e-06	3.0957e-05	0	0	0	0	0	0	0	0	0	0	0	0	0	0	0	0	0	0	0	0	1.97136e-05	8.47008e-06	7.34574e-05	0.000263097
		0.0109813	0.0104553	0.00671021	0.00922736	0.00560408	0.0068251	0.00171465	0.00159047	0.00194836	0.00221043	0	0	0	0	0	0.000139378	5.13411e-05	0.000300309	0.000305891	9.89242e-06	4.3604e-05	3.38221e-05	0	8.73185e-05	4.97384e-06	0	4.23329e-05	0	0	0	0	0	0	0	0	0	0	0	0	0	0	0	0	0	0	6.91916e-05	7.37786e-05	8.26763e-05
		0.0136036	0.0143493	0.00865812	0.0113322	0.0070497	0.00861217	0.00248975	0.00195931	0.00224272	0.00280545	0	0	0	0	0	0.000169678	0.000153059	0.000230476	0.000483425	0	4.60123e-05	1.41349e-05	0	3.09903e-05	0	0	3.06355e-05	4.40015e-05	0	0	0	0	0	0	0	0	0	0	0	0	0	0	0	0	2.80332e-05	2.30062e-05	6.27494e-05	0.000126623
		0.00402293	0.00369487	0.00239975	0.00326344	0.00172852	0.00208478	0.000574814	0.000505819	0.000673173	0.00072025	0	0	0	0	0	3.62818e-05	2.2547e-05	8.99622e-05	8.06929e-05	4.9405e-06	4.5189e-06	9.03185e-06	0	1.31232e-06	1.21731e-06	0	1.31232e-06	0	0	0	0	0	0	0	0	0	0	0	0	0	0	0	0	0	8.29553e-06	1.08845e-05	1.64367e-05	2.68818e-05
		0.0110551	0.0113618	0.00810916	0.0112001	0.00584473	0.00765019	0.00200493	0.00148997	0.00198391	0.00252364	0	0	0	4.97931e-06	0	0.000229222	9.65755e-05	0.000216426	0.000318445	2.73283e-05	1.93383e-05	2.84284e-05	0	2.73283e-05	3.97187e-05	3.28287e-05	2.2349e-05	1.85277e-05	0	4.97931e-06	0	0	0	0	0	0	0	0	0	0	0	0	0	0	2.89495e-05	5.00247e-05	0.000114119	4.88668e-05
		0.0176524	0.0154995	0.0115138	0.0157704	0.00841039	0.0104907	0.00288473	0.00224435	0.003762	0.00382996	0	0	0	0	0	0.000125577	0.000152214	0.000312719	0.000460177	0	0	3.26174e-06	0	9.73084e-05	5.59931e-05	0	0.000131964	0	0	0	0	0	0	0	0	0	0	0	0	0	0	0	0	0	2.14731e-05	0.000171785	0.000122859	0.000152214
		0.00689227	0.00793855	0.00435296	0.00792738	0.00368667	0.00473719	0.00144515	0.00114184	0.0012253	0.00146716	0	0	0	0	0	0.000107225	9.9955e-05	0.000120737	0.000202993	1.09434e-05	1.86501e-05	3.23679e-06	0	1.18682e-05	0	7.0901e-06	1.40261e-05	0	0	0	0	0	0	0	0	0	0	0	0	0	0	0	0	0	4.67536e-06	2.58943e-05	3.55276e-05	0.000116704
		0.0196185	0.0183304	0.0130468	0.016274	0.00873555	0.0127288	0.00374709	0.0019337	0.00304064	0.0038051	0	0	0	0	0	0.000250434	0.000170001	0.000201011	0.000751578	0	0.000128332	0.000105628	0	7.4341e-05	0	0	0	0	0	0	0	0	0	0	0	0	0	0	0	0	0	0	0	0	0	0.000158373	7.00494e-05	0.000464458
		0.0119604	0.0113786	0.0081774	0.012123	0.00642301	0.00697526	0.00190073	0.00192692	0.00213274	0.00248304	0	0	0	7.52561e-06	0	0.000166852	5.38648e-05	0.000177419	0.000519113	0	3.81435e-06	3.84528e-05	0	4.02053e-05	0	1.18554e-05	0	6.54625e-06	0	0	0	0	0	0	0	0	0	0	0	0	0	0	0	0	0	5.53596e-05	7.55654e-05	0.000103761
		0.0109423	0.010219	0.00652911	0.00916517	0.00474288	0.00672207	0.00165466	0.00127441	0.00190865	0.00173027	0	0	0	0	0	0.000108653	0.000104142	0.000278295	0.000404379	1.78785e-06	3.32378e-05	3.2547e-05	0	2.14948e-05	1.39371e-05	1.70252e-05	0	1.39777e-05	0	0	0	0	0	0	0	0	0	0	0	0	0	0	0	0	3.0109e-05	1.17429e-05	2.61676e-05	0.000109303
		0.0131424	0.0135984	0.0090666	0.0135981	0.00648731	0.0086543	0.00238207	0.00193654	0.00278798	0.00319583	0	0	5.60875e-06	0	0	0.000231849	0.000184662	0.000451382	0.000309883	0	4.75524e-05	2.38372e-05	1.50583e-05	9.09593e-05	5.60875e-06	5.60875e-06	0	0	0	0	0	0	0	0	0	0	0	0	0	0	0	0	0	0	5.60875e-06	5.688e-05	0.000103152	7.05971e-05
		0.0189066	0.0176659	0.0102356	0.0158019	0.0101586	0.00898424	0.00273	0.00269458	0.00324084	0.00277456	0	0	0	0	0	0.000299232	0.00021403	0.000562482	0.000871968	3.41181e-05	0.000122117	0	0	0.000117456	0	0	3.41181e-05	0	0	3.41181e-05	0	0	0	0	0	0	0	0	0	0	0	0	0	0	0.000104219	0	0	0.000361875
		0.0132171	0.0116852	0.0073908	0.00909168	0.00535581	0.00699616	0.00178657	0.00180932	0.00156331	0.00220792	0	4.41355e-05	0	0	0	0.000141291	6.23055e-05	0.000179465	0.000464511	2.41885e-05	4.26452e-05	4.8721e-06	4.8721e-06	3.9206e-05	0	4.8721e-06	2.68825e-05	0	0	0	0	0	0	0	0	0	0	0	0	0	0	0	0	0	9.74419e-06	7.11326e-05	1.71383e-05	6.13311e-05
		0.0122999	0.0117376	0.00810197	0.011792	0.00584024	0.00765752	0.00190284	0.00174844	0.00252198	0.00241141	0	0	0	0	0	6.01985e-05	6.8059e-05	0.000300665	0.00049613	6.48493e-06	6.44563e-05	1.29699e-05	6.48493e-06	5.10279e-05	2.2075e-05	0	6.48493e-06	0	0	0	0	0	0	0	0	0	0	0	0	0	0	0	0	0	0	4.55255e-05	6.48493e-06	0.000114698
		0.00630091	0.00654919	0.00406604	0.00579069	0.0031098	0.00411001	0.00109346	0.000827782	0.00116743	0.00128986	0	0	2.47399e-07	0	0	8.43484e-05	3.98167e-05	0.00016698	0.000209547	1.1424e-05	1.00415e-05	1.72306e-05	0	1.8453e-05	1.55279e-05	0	2.44488e-06	3.41992e-06	0	0	0	0	0	0	0	0	0	0	0	0	0	0	0	0	1.16132e-05	2.48418e-05	4.3484e-05	4.46773e-05
		0.00748962	0.00707225	0.00525834	0.00699804	0.00383614	0.00440609	0.00126055	0.000976621	0.00117876	0.00166376	4.42078e-06	0	0	0	0	8.38188e-05	3.71659e-05	0.000175736	0.000240776	0	4.4599e-06	1.00348e-05	0	4.11759e-05	4.4599e-06	0	0	0	0	0	0	0	0	0	0	0	0	0	0	0	0	0	0	0	1.72723e-05	2.94588e-05	7.56032e-05	2.27103e-05
		0.00993979	0.00941816	0.00664487	0.00896122	0.00525861	0.00614753	0.00159103	0.00133127	0.00175928	0.00207824	0	0	0	0	0	0.000102144	5.19611e-05	0.000200895	0.000333908	1.73742e-06	5.00216e-05	1.3859e-05	0	1.55964e-05	0	0	1.73742e-06	7.7982e-06	0	0	0	0	0	0	0	0	0	0	0	0	0	0	0	0	1.88288e-05	2.75159e-05	2.59805e-05	0.00011269
		0.0181943	0.0174541	0.0104459	0.0141838	0.00890526	0.0102384	0.00298515	0.00252877	0.00289329	0.00406353	0	0	0	0	0	0.000133783	8.12392e-05	0.000323122	0.000513379	7.86186e-07	7.49497e-05	2.37166e-05	0	3.77369e-05	2.0965e-05	2.08339e-05	1.84754e-05	1.04825e-06	0	0	0	0	0	0	0	0	0	0	0	0	0	0	0	0	2.0965e-05	9.55216e-05	0.000129459	0.000232711
		0.0172676	0.016831	0.011328	0.0164149	0.00849767	0.00895445	0.00231228	0.00226873	0.00233969	0.00309222	0	0	0	0	0	0.000211927	0.000280657	0.000382743	0.000334408	1.43409e-05	5.3858e-05	3.03814e-05	0	9.41187e-05	0	0	1.51907e-05	0	0	0	0	0	0	0	0	0	0	0	0	0	0	0	0	0	0	6.96861e-05	4.70594e-05	0.000129599
		0.00907679	0.00890437	0.00540045	0.0100138	0.00445286	0.0058704	0.00140033	0.00129269	0.0015186	0.00154848	0	0	0	0	0	8.96022e-05	3.95389e-05	0.000185762	0.000328883	2.68711e-06	0	1.5003e-05	1.7914e-05	9.94869e-06	0	0	3.19894e-07	3.51883e-07	0	0	3.51883e-07	0	0	3.51883e-07	0	0	0	0	0	0	0	0	0	0	7.2296e-06	2.43439e-05	6.11637e-05	0.000141521
		0.0115629	0.0121054	0.00779168	0.0107066	0.00653723	0.00642268	0.00194047	0.00167349	0.00198763	0.00202387	0	0	0	0	2.79855e-06	0.000145292	4.35175e-05	0.000236431	0.000527201	2.84519e-06	1.6838e-05	0	0	3.36759e-05	1.37129e-05	0	1.96365e-05	0	0	0	0	0	0	0	0	0	0	0	0	0	0	0	0	0	0	7.07567e-05	3.58681e-05	9.56172e-05
		0.0170828	0.0190576	0.0114099	0.0163019	0.00987003	0.0115667	0.00300661	0.00272164	0.00372398	0.00368095	0	0	0	0	0	0.000226482	0.00025793	0.000539446	0.000554894	8.59307e-05	6.01377e-05	6.44135e-05	0	6.38618e-05	0	6.38618e-05	6.38618e-05	0	0	0	0	0	0	0	0	0	0	0	0	0	0	0	0	0	2.24827e-05	0.000158206	8.63444e-05	2.12413e-05
		0.00860545	0.00848554	0.00519649	0.00839084	0.00420921	0.00576489	0.00137343	0.00150091	0.00158988	0.00173255	0	0	0	0	0	0.000111648	5.64481e-05	0.000340754	0.000428222	0	5.18875e-05	6.84519e-05	0	3.44196e-05	2.04796e-05	0	0	1.51016e-05	1.50586e-06	0	0	0	0	0	0	0	0	0	0	0	0	0	0	0	2.19425e-06	4.13035e-05	7.72719e-05	0.000135054
		0.00225632	0.00226959	0.00142675	0.00192829	0.00109675	0.00124077	0.000340402	0.000286817	0.000349898	0.000400172	0	0	0	0	0	2.88354e-05	2.05373e-05	3.98152e-05	7.00729e-05	0	5.03359e-06	3.4107e-06	0	1.08561e-05	2.17198e-06	0	0	6.16549e-07	0	0	0	0	0	0	0	0	0	0	0	0	0	0	0	0	2.39498e-06	5.5227e-06	1.26627e-05	1.93679e-05
		0.020966	0.0201827	0.0121201	0.0167586	0.00987914	0.0105003	0.00374458	0.0024862	0.00295034	0.00450352	0	0	0	0	0	7.86483e-05	0.000204454	0.000508919	0.000613203	2.73766e-05	7.32679e-05	3.63966e-06	0	5.11135e-05	0	0	0	0	0	0	0	0	0	0	0	0	0	0	0	0	0	0	0	0	0.000102227	7.7857e-05	7.48504e-05	0.000131186
		0.00540167	0.00526369	0.00304937	0.00390027	0.00259371	0.00285889	0.00074118	0.000702638	0.000936696	0.00104884	0	0	0	0	0	5.71218e-05	2.8582e-05	9.71091e-05	0.000125396	9.70669e-07	9.84385e-06	5.66576e-06	2.32117e-07	1.07301e-05	3.90378e-06	8.65162e-07	6.01393e-07	2.11015e-08	0	0	0	0	0	0	0	0	0	0	0	0	0	0	0	0	8.84153e-06	9.1053e-06	2.01203e-05	5.31547e-05
		0.0159036	0.015725	0.00981384	0.0144856	0.00650925	0.00868119	0.00244489	0.00222143	0.00297021	0.00288032	0	0	0	0	0	0.000177441	0.000149497	0.000195609	0.000444511	2.18016e-05	4.16134e-05	5.33793e-05	0	4.77559e-05	3.68551e-05	3.66821e-05	1.09008e-05	0	0	0	0	0	0	0	0	0	0	1.09008e-05	0	0	0	0	0	0	1.09008e-05	0.000109873	0.000120601	6.9471e-05
		0.00191699	0.00187198	0.00125954	0.00180929	0.00102032	0.00120605	0.000316714	0.000240407	0.000311392	0.00037515	0	0	0	0	0	2.17396e-05	1.61038e-05	3.47843e-05	5.82588e-05	1.11052e-06	4.15293e-06	3.56441e-06	1.2794e-08	4.33461e-06	0	0	8.03464e-07	0	0	0	0	0	0	0	0	0	0	0	0	0	0	0	0	0	1.57494e-06	7.99625e-06	9.78997e-06	1.85462e-05
		0.0201117	0.021723	0.0150351	0.0202868	0.0101689	0.0130245	0.00388896	0.0032778	0.00427352	0.00395131	0	0	0	0	0	0.000470664	0.00020423	0.000513257	0.000579597	3.21743e-06	2.2522e-05	0	0	6.80257e-05	9.49909e-05	0	2.61991e-05	0	0	0	0	0	0	0	0	0	0	0	0	0	0	0	0	0	2.61991e-05	7.21624e-05	2.61991e-05	0.000394672
		0.0066826	0.00625221	0.00479537	0.00690204	0.00359161	0.00417721	0.00117222	0.000957418	0.00129677	0.0013954	0	0	0	0	0	0.000106168	6.58563e-05	0.000127362	0.000258953	1.57819e-05	0	5.33642e-06	0	1.47661e-05	0	0	9.1265e-06	0	0	0	0	0	0	0	0	0	0	0	0	0	0	0	0	0	6.73117e-06	4.51322e-05	4.98016e-05	4.44348e-05
		0.019069	0.0180243	0.0136943	0.0174315	0.00982076	0.0129851	0.00356313	0.00226642	0.00353932	0.00314601	1.77371e-05	0	0	0	0	0.00014523	0.000119755	0.000583181	0.00081543	1.80942e-05	0.000110708	5.38065e-05	0	3.40457e-05	4.85687e-05	0	0	0	0	0	0	0	0	0	0	0	0	0	0	0	0	0	0	0	0	4.3569e-05	1.80942e-05	0.000227606
		0.0234772	0.0226736	0.0139373	0.019561	0.0108871	0.0125206	0.00300074	0.00242423	0.00361757	0.00453706	0	0	0	0	0	0.000132656	0.000218307	0.00013117	0.000484734	0	6.18691e-05	0.000269214	2.45247e-05	0.000142503	6.80002e-05	0	0	0	0	2.99127e-05	0	0	0	0	0	0	0	0	0	0	0	0	0	0	0	0	8.9738e-05	0.000133771
		0.00817683	0.00763459	0.00477058	0.00720284	0.00414192	0.00441959	0.00126379	0.00111527	0.00123792	0.001502	0	0	0	0	0	9.90848e-05	4.59192e-05	0.000161342	0.000268096	4.32475e-06	1.91634e-05	1.53384e-05	0	1.42813e-05	9.649e-06	0	7.63078e-06	0	0	0	0	0	0	0	0	0	0	0	0	0	0	0	0	0	0	2.96005e-05	3.41175e-05	7.41358e-05
		0.0177112	0.0162198	0.0127807	0.0172128	0.0101974	0.0118518	0.00316343	0.00274673	0.00271215	0.00365893	0	0	0	0	0	6.79587e-05	0.000121981	0.00067735	0.000451968	0	0.000237769	3.06244e-05	0	0	9.18732e-05	9.8411e-05	3.06244e-05	3.06244e-05	0	0	0	0	0	0	0	0	0	0	0	0	0	0	0	0	8.22386e-05	0.000135057	5.64315e-05	0.000444398
		0.00841172	0.00919304	0.00549594	0.00934533	0.00439251	0.00534546	0.00162969	0.00124583	0.00155699	0.00160522	0	0	0	0	0	0.000124423	5.3419e-05	0.00027174	0.000367779	6.03263e-08	3.48988e-05	1.20653e-07	1.44783e-05	3.4386e-05	1.63484e-05	6.03263e-08	6.03263e-08	2.98314e-05	0	0	6.03263e-08	0	0	0	0	0	0	0	0	0	0	0	0	0	1.67104e-05	3.13094e-05	5.51383e-05	5.09456e-05
		0.00482073	0.0047265	0.00319664	0.00476157	0.00239655	0.00276053	0.000773856	0.000640614	0.000844032	0.000982097	0	0	0	0	0	5.54168e-05	4.08869e-05	7.46987e-05	0.000154255	0	9.36273e-06	2.91481e-06	0	4.21588e-05	0	5.11417e-06	1.04138e-05	0	0	0	0	0	0	0	0	0	0	0	0	0	0	0	0	0	5.67947e-06	1.0034e-05	3.38383e-05	4.6531e-05
		0.0154982	0.0137359	0.00929842	0.012524	0.00680428	0.00750604	0.00199385	0.00180048	0.00266384	0.00253012	0	0	0	0	1.68013e-05	0.000202073	0.000149073	0.000304714	0.000646848	0	5.8728e-05	3.09296e-05	0	1.75649e-05	8.78247e-06	0	2.02379e-05	0	0	0	8.78247e-06	0	0	0	0	0	0	0	0	0	0	0	0	0	8.7061e-06	7.99587e-05	0	0.000261336
		0.0170915	0.0151136	0.00994202	0.0140451	0.00713518	0.00933523	0.00190722	0.00202777	0.00247461	0.00321737	0	0	0	0	0	0.000117535	7.83008e-05	0.000280173	0.000299454	0	3.26952e-05	4.57733e-05	0	4.57733e-05	6.0528e-05	0	0	3.53779e-05	0	0	0	0	0	0	0	0	0	0	0	0	0	0	0	0	3.45395e-05	5.00488e-05	0.000131535	0.000266592
		0.0192869	0.0213885	0.0131038	0.020296	0.0106806	0.0108207	0.00343968	0.00258813	0.00390749	0.00368741	0	0	0	0	0	0.000209174	0.000151919	0.000499815	0.000404424	4.42663e-05	1.47554e-05	9.04031e-05	3.03422e-05	9.09226e-05	1.21577e-05	0	2.95109e-05	6.15157e-05	0	0	0	0	0	0	0	0	0	0	0	0	0	0	0	0	7.48163e-06	7.55437e-05	0.00015327	0.000118667
		0.00482149	0.00497875	0.00320403	0.00474634	0.00247809	0.0031687	0.000876396	0.000712768	0.00102159	0.00104632	0	0	0	0	0	6.61948e-05	2.66589e-05	0.000113014	0.000212486	0	1.17648e-05	4.03427e-06	0	1.53847e-05	3.58723e-06	0	0	9.15889e-06	0	0	0	0	0	0	0	0	0	0	0	0	0	0	0	0	1.35421e-05	2.17196e-05	2.30172e-05	4.56527e-05
		0.0103672	0.0107341	0.00657893	0.0102195	0.00538027	0.00661101	0.00159299	0.00150562	0.00209915	0.00189063	0	0	0	0	0	0.000148245	0.000101122	0.000217536	0.000191982	4.17936e-05	3.43714e-06	4.72233e-05	0	0	1.79329e-05	0	3.08844e-06	3.43714e-06	0	3.33751e-06	0	0	3.43714e-06	0	0	0	0	0	0	0	0	0	0	0	5.86804e-05	2.61521e-05	1.83812e-05	0.000106302
		0.00701282	0.00716623	0.00499593	0.00669662	0.00390128	0.00457595	0.00122232	0.000908319	0.00130397	0.00130284	0	0	0	0	0	7.90406e-05	5.45254e-05	0.000183244	0.000185464	0	1.56342e-05	3.91132e-05	0	1.25814e-06	0	0	1.34325e-05	3.58939e-06	0	0	0	0	0	0	0	0	0	0	0	0	0	0	0	0	4.03344e-06	2.36271e-05	3.15274e-05	0.00010041
		0.0214898	0.0186954	0.0141332	0.0195479	0.00940815	0.0126883	0.00394539	0.0027093	0.00433239	0.00418104	0	5.60911e-05	0	0	0	0.0001528	5.60911e-05	0.000248864	0.000719029	0	5.91535e-05	2.80455e-05	0	9.83205e-05	0	0	2.80455e-05	0	0	0	0	0	0	0	0	0	0	0	0	0	0	0	0	0	2.78844e-05	0.000100577	0.00031253	0.000319945
		0.00790548	0.0076923	0.00512678	0.00671279	0.00373584	0.00429488	0.00140596	0.00103625	0.00117198	0.00146432	0	0	0	0	0	5.38236e-05	8.51192e-05	9.05914e-05	0.000277686	9.18696e-07	3.08163e-05	1.97919e-05	0	2.85994e-05	7.62917e-06	0	0	4.63342e-06	0	0	1.27819e-06	0	0	0	0	0	0	0	0	0	0	0	0	0	0	3.06165e-05	2.42656e-05	8.07853e-05
		0.00679375	0.00680933	0.00435862	0.00643058	0.00336264	0.00420763	0.00133553	0.00086776	0.00111839	0.00131325	0	0	0	0	0	7.64218e-05	4.29455e-05	0.000133807	0.000208241	0	0	3.12924e-06	0	2.26381e-05	6.22587e-06	0	0	0	0	0	0	0	0	0	0	0	0	0	0	0	0	0	0	0	0	3.71108e-05	1.35437e-05	6.54043e-05
		0.0119792	0.0132912	0.00952734	0.0158815	0.00780393	0.00831695	0.00293777	0.00236753	0.00228748	0.00323893	1.93959e-05	0	0	0	0	0.000186729	7.49386e-05	0.000407578	0.000661134	2.30987e-05	1.98367e-05	3.54415e-05	0	4.94594e-05	0	3.77338e-05	5.44847e-05	7.40569e-06	0	0	0	0	0	0	0	0	0	0	0	0	0	0	0	0	2.24816e-05	5.7306e-06	8.97499e-05	0.00016557
		0.0159082	0.0168992	0.00984359	0.0167638	0.00870795	0.00964378	0.00276897	0.00227355	0.00277824	0.00287188	0	0	0	0	0	0.000180064	7.49866e-05	0.000323899	0.000761421	0	0	1.84156e-05	0	0.000224478	0	0	0	3.68313e-05	0	0	0	0	0	0	0	0	0	0	0	0	0	0	0	0	3.68313e-05	0.00011916	5.45248e-05	0.00024494
		0.0153399	0.0144409	0.00903647	0.0122713	0.00664209	0.00772558	0.00213934	0.00227389	0.00241498	0.00316889	0	0	7.03022e-06	7.30864e-06	0	0.000213691	0.000234573	0.000145825	0.000384991	0	2.297e-05	2.81905e-05	2.81209e-05	9.8075e-05	3.54991e-05	0	7.30864e-06	0	0	0	0	0	0	0	0	0	0	0	0	0	0	0	0	0	0	9.32722e-05	0.000105453	0.000123899
		0.0116792	0.0121628	0.00807626	0.0119033	0.00637959	0.00725016	0.00213248	0.00181237	0.00199129	0.00279078	4.00407e-06	0	1.79656e-05	2.37083e-06	0	5.55301e-05	9.62557e-05	0.000287608	0.00038576	0	4.71532e-05	3.58259e-05	0	1.19068e-05	8.00814e-06	3.31916e-05	0	2.78177e-05	0	0	4.00407e-06	0	0	0	0	0	0	0	0	0	0	0	0	0	2.49727e-05	1.95989e-05	4.41501e-05	0.000127761
		0.0115031	0.00952904	0.0105053	0.0133704	0.0102855	0.0115462	0.0112625	0.00930193	0.00368705	0.00481065	0	0	0	0	0	0	1.33594e-05	2.32031e-05	0	0	0	2.32031e-05	0	2.32031e-05	0	5.175e-05	8.85938e-05	6.96094e-05	0	0	0	0	0	0	0	0	0	0	0	0	0	0	0	0	0	0	6.53907e-05	4.64063e-05
		0.0184194	0.0161564	0.0116938	0.0169514	0.00963627	0.0116061	0.00291477	0.00262528	0.00294785	0.00328179	0	0	0	0	0	0.000274518	0.000170189	0.000468507	0.000291282	0	0.000103431	0	0	9.25039e-05	0	0	2.52964e-05	7.02012e-05	0	0	0	0	0	5.53826e-06	0	0	0	0	0	0	0	0	0	0	2.52964e-05	6.37648e-05	9.54975e-05	0.000336786
		0.00995859	0.0101219	0.00662174	0.0097017	0.00513608	0.00638971	0.00174842	0.00143716	0.00163749	0.00206319	1.04759e-05	0	0	0	0	0.000139104	0.000125744	0.00016357	0.000263456	0	2.74827e-05	2.04214e-05	8.58628e-06	3.37484e-05	1.06085e-06	5.30426e-07	0	0	0	5.30426e-07	0	0	0	0	0	0	0	0	0	0	0	0	0	0	1.69405e-05	7.26021e-06	5.02247e-05	5.97061e-05
		0.0142723	0.0155156	0.00894434	0.0149307	0.00702855	0.00981435	0.0026047	0.00183977	0.00229597	0.00263266	0	0	0	0	0	0.000193175	4.62877e-05	0.000333305	0.000583918	0	8.17637e-05	9.20686e-05	0	4.35003e-05	4.62877e-05	1.04739e-05	0	1.04739e-05	0	0	0	0	0	0	0	0	0	0	0	0	0	0	0	0	0	5.39742e-05	9.34201e-05	0.000217248
		0.0205338	0.0175226	0.0106383	0.0133271	0.00821266	0.0106722	0.00290119	0.00239538	0.00278487	0.00344055	0	0	0	0	0	0.000329263	0.000178361	0.000561897	0.000920822	0	1.16576e-06	5.93243e-05	0	0.000245457	1.64502e-05	0	0	2.05951e-05	0	0	0	0	0	0	0	0	0	0	0	0	0	0	0	0	0	2.0077e-05	6.01014e-05	0.00028613
		0.00554546	0.00521414	0.00337069	0.00499358	0.00271059	0.00318583	0.000976305	0.000885211	0.000810491	0.00114166	0	0	0	0	0	6.35555e-05	4.23234e-05	0.000112527	0.000197596	1.09228e-05	1.43827e-05	0	2.30325e-06	1.45436e-05	1.07217e-05	0	9.84663e-06	0	0	0	0	0	0	0	0	0	0	0	0	0	0	0	0	0	9.27333e-06	1.01987e-05	4.16495e-05	6.33041e-05
		0.0121521	0.0116604	0.00751044	0.0104714	0.00583108	0.00676362	0.00202747	0.00183261	0.00188736	0.00231535	0	0	0	0	0	0.00014971	8.14457e-05	0.000227745	0.000355135	1.3476e-06	1.13704e-05	2.0214e-06	4.04281e-06	2.58571e-05	3.45744e-05	2.0214e-06	2.0214e-06	0	0	0	0	0	0	0	0	0	0	0	0	0	0	0	0	0	2.9184e-05	2.42147e-05	3.99227e-05	9.91751e-05
		0.0150315	0.0129139	0.00920869	0.0122756	0.00772233	0.0082771	0.00203803	0.00218457	0.00250286	0.00293049	0	0	0	0	0	0.000269614	0.000216978	0.000135718	0.000543409	0	3.7092e-05	5.48877e-05	0	6.3035e-05	1.533e-05	1.54372e-05	8.10451e-05	0	0	0	0	0	0	0	0	0	0	0	0	0	0	0	0	0	0.000107202	0	0.000113635	0.000199718
		0.0152865	0.016441	0.00976649	0.0130635	0.00817099	0.00870428	0.00265474	0.00206717	0.00289354	0.00287731	0	0	0	0	0	0.000166096	3.39523e-05	0.000277205	0.000274412	0	1.10847e-05	0	1.10847e-05	3.69199e-05	0	0	3.7269e-05	1.10847e-05	0	0	0	0	0	0	0	0	0	0	0	0	0	0	0	0	9.91513e-05	4.82664e-05	9.67074e-05	7.87275e-05
		0.010534	0.0100903	0.00680017	0.00961229	0.00518282	0.00587538	0.00167726	0.001543	0.00185344	0.00225426	0	0	0	0	0	0.000112273	7.81205e-05	0.00024089	0.00039007	2.44265e-06	6.10219e-05	3.1488e-05	0	1.57218e-05	2.44265e-06	0	5.48043e-05	3.60625e-05	0	0	0	0	0	0	0	0	0	0	0	0	0	0	0	0	1.31015e-05	2.2428e-05	3.61069e-05	6.23099e-05
		0.00966941	0.0109494	0.0064334	0.010195	0.00483813	0.00612168	0.00140166	0.00133736	0.00151144	0.00178484	0	0	0	0	0	0.00021538	0.000111267	0.000307774	0.000183821	2.37019e-06	7.43538e-05	5.74113e-05	4.69649e-06	7.59339e-06	2.3263e-06	0	2.95835e-05	0	0	0	0	0	2.37019e-06	2.37019e-06	0	0	0	0	0	0	0	0	0	0	3.6738e-05	3.50701e-05	6.04399e-05	0.00016644
		0.0175247	0.0162497	0.0109523	0.013301	0.00949211	0.0100446	0.00253059	0.00240205	0.00243169	0.00356963	0	1.94306e-05	0	0	0	0.000210997	0.000206014	0.00052525	0.000613684	0	0	0	0	3.88612e-05	0	7.47332e-07	0	3.25089e-05	0	0	0	0	0	0	0	0	0	0	0	0	0	0	0	0	4.30961e-05	3.01424e-05	9.5783e-05	0.000266922
		0.00637899	0.0063014	0.00407719	0.0063455	0.00320878	0.0039004	0.00117322	0.000963294	0.000863919	0.00141857	0	0	0	0	0	6.94898e-05	4.57721e-05	0.00011566	0.000179087	0	2.52769e-05	8.45451e-06	0	1.35826e-05	8.54113e-06	0	0	0	0	0	0	0	0	0	0	0	0	0	0	0	0	0	0	0	9.87514e-06	1.40851e-05	6.14164e-05	5.51968e-05
		0.0100697	0.00932017	0.00702577	0.0100883	0.00532718	0.00672507	0.00174835	0.00135725	0.00179604	0.00184789	0	1.44034e-05	0	0	0	0.000183522	0.000143059	0.000234	0.000342225	0	2.02534e-05	1.77273e-05	4.875e-06	4.77307e-05	0	0	2.4375e-06	2.4375e-06	0	0	0	0	0	0	0	0	0	0	0	0	0	0	0	0	1.15227e-05	4.47614e-05	3.03137e-05	8.84592e-05
		0.00468328	0.00458403	0.00291553	0.00450526	0.00240379	0.0026469	0.000739345	0.000600236	0.00074026	0.000913259	0	0	0	0	0	7.277e-05	4.67264e-05	8.00297e-05	0.000204049	2.1408e-06	1.22233e-05	3.28026e-07	0	1.43813e-05	5.26568e-06	0	4.96355e-06	0	0	0	0	0	0	0	0	0	0	0	0	0	0	0	0	0	1.32592e-05	9.51275e-06	3.99501e-05	4.91089e-05
		0.00709573	0.0067953	0.00471644	0.00692324	0.00325063	0.00426914	0.00112735	0.000955016	0.00122317	0.00140581	0	0	0	0	0	5.54643e-05	4.49231e-05	0.000168765	0.00019691	0	1.40549e-05	1.41955e-05	0	1.50212e-05	0	0	1.53902e-05	0	0	0	0	0	0	0	0	0	0	0	0	0	0	0	0	0	3.54887e-06	2.84613e-05	3.20101e-05	5.88024e-05
		0.00880937	0.00823228	0.00529415	0.00749856	0.00387047	0.00487651	0.00144807	0.00109011	0.00177197	0.00155059	0	0	0	0	0	7.205e-05	1.68424e-05	0.000131186	0.000274979	0	1.09322e-05	2.18644e-05	0	0	1.0898e-05	3.07468e-07	0	6.83262e-07	0	0	0	6.83262e-07	0	0	0	0	0	0	0	0	0	0	0	0	5.80773e-06	0.000102968	6.37142e-05	0.000117282
		0.0144321	0.0150052	0.00927189	0.0133855	0.00641113	0.00880902	0.00233417	0.00196693	0.00243762	0.00307918	0	0	0	0	0	0.000178613	0.000226759	0.000340223	0.000466986	1.04373e-05	3.24904e-05	6.08564e-05	0	1.04373e-05	0	1.04373e-05	0	0	0	0	0	0	0	0	0	0	0	0	2.08747e-05	0	0	0	0	0	0	5.2355e-05	0	0.000141241
		0.0190524	0.0178935	0.0107433	0.0149353	0.00955143	0.0107249	0.0028534	0.00223083	0.00223793	0.00403696	3.68057e-05	0	0	0	0	0.000111981	8.35946e-05	0.000452493	0.000360118	5.26826e-05	3.68057e-05	0	8.53988e-06	8.46771e-05	0	6.014e-06	0	1.82826e-05	0	0	0	0	0	0	0	0	0	0	0	0	0	0	0	0	1.84028e-05	0.000283981	0	5.44868e-05
		0.00927514	0.00851412	0.00584421	0.00857339	0.00478864	0.0052414	0.00140078	0.00113747	0.00153034	0.00165214	0	0	0	0	0	4.36098e-05	6.87749e-05	0.000110668	0.000317673	0	2.58165e-05	2.36849e-05	1.25826e-05	0	0	0	0	0	0	0	0	0	0	0	0	0	0	0	0	0	0	0	0	0	0	2.36257e-05	0	8.67754e-05
		0.0146316	0.0136187	0.00937343	0.0128625	0.0068375	0.00842095	0.0028057	0.00182891	0.00222497	0.00276991	0	0	1.16617e-05	0	0	7.27618e-05	9.1433e-05	0.000204142	0.000418954	5.83087e-06	5.81846e-05	7.90269e-05	5.83087e-06	5.83087e-06	5.37184e-05	5.83087e-06	5.76884e-06	0	0	0	0	0	0	0	0	0	0	0	0	0	0	0	0	0	3.02709e-05	4.888e-05	7.71659e-05	7.42505e-05
		0.00758984	0.00769888	0.00476503	0.00662951	0.00366963	0.00433655	0.00130931	0.00111271	0.00114302	0.00147867	0	0	0	0	0	8.80887e-05	4.06441e-05	0.000119926	0.000187648	3.72881e-06	3.71106e-06	3.72881e-06	0	1.38321e-05	0	0	0	0	0	0	0	0	0	0	0	0	0	0	0	0	0	0	0	0	5.16707e-06	1.82179e-05	3.03809e-05	7.95302e-05
		0.0186695	0.0198956	0.011406	0.018289	0.00984321	0.0101684	0.00449464	0.00260656	0.00307885	0.00397103	0	0	7.34023e-05	0	0	0.000304184	0.000266083	0.000263439	0.00102203	2.67483e-05	3.42129e-06	4.10555e-05	0	0.000146805	0	0	0	2.67483e-05	0	0	0	0	0	0	0	0	0	0	0	0	0	0	0	0	0	7.29357e-05	5.67623e-05	0.000308538
		0.0122064	0.012228	0.00726769	0.0114281	0.00617184	0.00739322	0.00178487	0.00151415	0.0019794	0.00251092	0	0	0	0	0	3.89051e-05	5.68182e-05	0.000229232	0.000479666	2.84091e-05	0	2.74295e-05	0	2.96686e-05	0	0	7.41715e-06	0	0	0	6.36755e-06	0	0	0	0	0	0	0	0	0	0	0	0	0	2.26013e-05	7.41715e-06	0.000179691	0.000125182
		0.0157686	0.0177733	0.0096533	0.0165765	0.00896729	0.0107122	0.00263557	0.00221089	0.00296847	0.00338784	0	0	0	0	1.16492e-06	0.000214345	0.000149627	0.000406169	0.00077273	2.05802e-05	2.05802e-05	6.04464e-05	0	2.82169e-05	0	2.05802e-05	0	0	0	0	0	0	0	0	0	0	0	0	0	0	0	0	0	0	0	2.05802e-05	9.94065e-05	0.000517224
		0.010337	0.0102801	0.00669737	0.00937949	0.0048911	0.00613873	0.00161363	0.00158133	0.00186466	0.00179336	0	0	0	0	8.55543e-07	0.00015635	6.9798e-05	0.000209964	0.000185653	9.26838e-07	2.21015e-05	9.26838e-07	9.26838e-07	2.23154e-05	2.22798e-05	9.26838e-07	9.26838e-07	0	0	0	0	0	0	0	0	0	0	0	0	0	0	0	0	0	9.94569e-06	5.05483e-05	9.62486e-05	0.000124161
		0.00757019	0.00800277	0.00467611	0.0068159	0.0036152	0.00481042	0.00119821	0.00109584	0.00125411	0.00155739	0	0	0	0	0	7.5631e-05	7.13469e-05	0.000146036	0.000300712	0	1.45236e-05	0	0	5.47048e-05	0	0	0	0	0	0	0	0	0	0	0	0	0	0	0	0	0	0	0	0	2.97769e-05	3.04596e-05	4.76431e-05	7.03583e-05
		0.00692	0.00669694	0.00460141	0.00638981	0.00330274	0.00352261	0.00109231	0.00108458	0.0010902	0.00128588	0	0	5.14253e-07	0	0	7.69961e-05	3.16709e-05	0.00014885	0.000270107	4.22042e-06	1.95239e-05	1.43459e-05	7.73153e-06	5.67451e-05	0	0	9.02603e-06	0	0	0	0	0	0	0	0	0	0	0	0	0	0	0	0	0	7.51873e-06	1.27322e-05	4.12821e-05	4.72403e-05
		0.0110021	0.0108018	0.00694454	0.010838	0.00567634	0.00619939	0.00219295	0.00159828	0.00209682	0.00207572	0	0	0	0	0	0.000107688	0.000117001	0.000249268	0.00045315	0	0	7.66252e-05	0	4.57394e-05	0	0	2.80566e-05	2.80566e-05	0	0	0	0	0	0	0	0	0	0	0	0	0	0	0	0	0	0.000126549	8.11048e-05	9.74319e-05
		0.017327	0.0182988	0.0112007	0.0187992	0.00857686	0.01005	0.00267619	0.00287088	0.00316175	0.00337032	0	0	0	0	0	0.000239283	0.000240191	4.75715e-05	0.000685444	0	2.061e-05	0	0	1.1666e-06	2.061e-05	0	0	0	0	0	0	0	0	0	0	0	0	0	0	0	0	0	0	0	0	8.01067e-05	5.45711e-05	3.55166e-05
		0.0072133	0.00699236	0.00460157	0.00683467	0.00311587	0.00431793	0.00120371	0.0010472	0.000973823	0.00122751	0	0	0	0	0	0.000128298	1.75759e-05	0.000157849	0.000248592	0	1.47337e-05	4.82763e-06	0	2.09824e-05	0	0	1.00314e-06	1.03031e-05	0	0	0	0	0	0	0	0	0	0	0	0	0	0	0	0	5.03662e-06	3.5528e-05	3.81404e-05	8.0168e-05
		0.0108188	0.0108358	0.00658956	0.00954132	0.00488063	0.00542916	0.00138418	0.00138394	0.00182621	0.00195439	1.89959e-06	0	7.97003e-06	0	0	0.000101711	0.000109103	0.000255495	0.000358032	0	0	0	1.03239e-06	3.67117e-05	1.89959e-06	0	0	2.23409e-05	0	0	0	0	0	0	0	0	0	0	0	0	0	0	0	0	1.19757e-06	1.03239e-06	3.90242e-05	0.000117114
		0.009487	0.010516	0.00600996	0.00810237	0.00520932	0.00606387	0.00156278	0.00129141	0.00171496	0.00211085	0	1.62902e-06	0	0	0	5.36384e-05	3.8421e-05	0.00027296	0.000250749	1.62902e-06	1.62902e-06	1.35487e-05	9.25758e-06	3.55602e-05	1.35487e-05	0	0	1.62902e-06	0	0	0	0	0	0	0	0	0	0	0	0	0	0	0	0	0	4.5533e-05	6.22602e-05	0.000104416
		0.0106742	0.00962553	0.00684648	0.00935667	0.00524984	0.0058534	0.00171169	0.00157329	0.00216783	0.00230409	0	0	0	0	0	9.49178e-05	8.31406e-05	0.000136426	0.0002703	1.42068e-05	9.09235e-05	1.93954e-05	2.60252e-05	4.57912e-05	1.45774e-05	0	0	0	0	1.81188e-06	0	0	1.85306e-06	0	0	0	0	0	0	0	0	0	0	0	1.85306e-06	4.91267e-05	8.5076e-05	5.55506e-05
		0.00986433	0.00996807	0.00661806	0.00955057	0.00484993	0.00603495	0.0017467	0.00139469	0.00177964	0.00190938	0	0	0	0	0	9.58039e-05	0.000117832	0.000163775	0.000400184	0	3.00162e-05	3.42334e-06	0	8.11679e-05	3.42334e-06	3.42334e-06	2.62952e-06	3.42334e-06	0	3.37373e-06	0	0	0	0	0	0	0	0	0	0	0	0	0	0	2.49557e-05	2.57991e-06	2.84286e-05	0.000156035
		0.00379148	0.00381136	0.00247789	0.00350928	0.00205107	0.00229003	0.000650618	0.000465898	0.000608807	0.000804568	0	0	0	0	0	4.94234e-05	3.02963e-05	6.19663e-05	0.000134169	0	7.25435e-06	9.09167e-06	0	3.6914e-06	0	7.98592e-07	4.12141e-06	6.3664e-07	0	0	0	0	0	0	0	0	0	0	0	0	0	0	0	0	1.08117e-05	1.50504e-05	1.83006e-05	3.00003e-05
		0.00642584	0.00623639	0.00401525	0.00518453	0.00299385	0.00389004	0.00102327	0.000921947	0.00111875	0.00132098	0	0	0	0	0	8.4206e-05	3.18436e-05	0.000206916	0.00019419	1.10368e-05	4.01932e-05	2.03653e-05	0	3.44348e-05	7.19791e-06	1.39544e-05	0	0	0	0	0	0	0	0	0	0	0	0	0	0	0	0	0	0	1.41655e-05	5.57406e-05	4.43967e-05	7.79294e-05
		0.0217622	0.0201143	0.0126848	0.0204281	0.0105226	0.0119083	0.00347143	0.00298958	0.00304648	0.00361119	0	0	0	0	0	0.000498694	0.000169154	0.000459156	0.000816717	0	8.21702e-05	3.05989e-05	6.08541e-05	5.63846e-05	3.05989e-05	1.16895e-05	5.63846e-05	0	0	0	0	0	0	0	0	0	0	0	0	0	0	0	0	0	0	0.00016434	0.000234993	0.000331603
		0.00940356	0.0087974	0.00562863	0.00853787	0.00416886	0.00559492	0.00162901	0.00139381	0.00153768	0.00169145	0	1.22131e-07	0	0	0	0.000142526	1.85638e-05	0.000138374	0.000314486	0	9.28192e-06	9.25139e-06	4.88522e-07	9.22086e-06	1.22131e-07	1.22131e-07	0	2.74794e-07	2.44261e-07	0	0	0	0	0	0	0	0	0	0	0	0	0	0	0	1.84417e-05	2.50978e-05	4.18908e-05	0.000102315
		0.0101559	0.00991759	0.00754038	0.011419	0.00617056	0.00668884	0.00189474	0.00165725	0.00174361	0.00194942	0	0	0	0	0	0.000134583	0.000129846	0.00019234	0.000315974	5.72038e-06	1.9929e-05	9.71849e-06	4.5517e-06	9.99528e-05	5.72038e-06	0	0	5.72038e-06	0	0	0	0	0	0	0	0	0	0	0	0	0	0	0	0	9.11569e-05	4.25645e-05	7.16585e-05	6.72913e-05
		0.0162018	0.0173675	0.0103757	0.0150502	0.00837374	0.0089751	0.00268619	0.00238869	0.0032869	0.00308385	0	0	0	0	0	6.14312e-05	1.6016e-05	0.00022554	0.0006006	0	4.83771e-05	1.6016e-05	0	1.6016e-05	0	0	3.0935e-05	1.6016e-05	0	0	0	1.6016e-05	0	0	0	0	0	0	0	0	0	0	0	0	4.89256e-05	8.12867e-05	8.09576e-05	0.00030946
		0.00606008	0.00587188	0.00381151	0.00576369	0.00311293	0.00354205	0.00104504	0.000749446	0.000896137	0.00128531	0	0	0	0	0	6.78451e-05	3.86299e-05	0.000113841	0.000162655	0	0	4.98565e-06	0	1.4803e-05	1.43293e-06	0	0	0	0	0	0	0	0	0	0	0	0	0	0	0	0	0	0	0	7.34228e-07	1.40806e-05	1.18187e-05	4.46221e-05
		0.00684032	0.00625281	0.00388106	0.00509295	0.00310889	0.00349599	0.000937504	0.00080067	0.00102073	0.0012302	0	0	0	0	0	7.22852e-05	3.43209e-05	0.000104507	0.000141962	4.79802e-07	1.27148e-05	7.07709e-06	2.62392e-06	4.27624e-05	0	0	5.63768e-06	0	0	0	0	0	0	0	0	0	0	0	0	0	0	0	0	0	0	1.7003e-05	3.91939e-05	2.86682e-05
		0.0155216	0.0168436	0.0104653	0.0167931	0.0078345	0.0104217	0.00354626	0.00315937	0.0029279	0.0035805	0	0	0	0	0	0.000253139	0.000132084	0.000195818	0.000599379	0	0	0	0	5.86042e-05	2.02614e-05	0	0	0	0	0	0	0	0	0	0	0	0	0	0	0	0	0	0	0	2.02614e-05	0.000183379	9.72034e-05	0
		0.0107016	0.0108049	0.00714326	0.00930988	0.00601447	0.00749731	0.00223874	0.00158188	0.00235291	0.00226253	0	0	0	0	0	0.000119547	8.9491e-05	0.00018133	0.000378002	0	4.64936e-05	3.9136e-06	1.04363e-06	2.73952e-05	0	7.8272e-06	0	0	0	0	0	0	0	0	0	0	0	0	0	0	0	0	0	0	5.47904e-05	7.7124e-05	9.3822e-05	9.00128e-05
		0.0146944	0.0152454	0.00915806	0.0161033	0.0069128	0.00931919	0.0024946	0.00161019	0.00183539	0.00268262	0	0	0	0	0	0.000324166	0.000282928	0.000332414	0.000700568	0	1.81686e-05	0	1.82882e-05	1.82882e-05	3.82497e-05	0	3.65763e-05	1.82882e-05	0	0	0	0	1.82882e-05	0	0	0	0	0	1.82882e-05	0	0	0	0	0	0	9.76563e-05	5.41473e-05	0.000116064
		0.00901234	0.00880735	0.00560992	0.00854423	0.00472136	0.00584159	0.00155584	0.00114791	0.00155038	0.00179708	0	0	0	0	0	0.000123024	9.95836e-05	0.000134459	0.000373152	0	1.38253e-05	2.09198e-05	0	2.85601e-05	1.26558e-05	1.50207e-05	0	0	0	0	0	0	0	0	0	0	0	0	0	0	0	0	0	0	7.22448e-06	1.49687e-05	3.00414e-05	7.73124e-05
		0.0172685	0.0165957	0.0107038	0.0163417	0.00823967	0.0111993	0.0027	0.00249911	0.00265781	0.00339191	0	1.40995e-05	1.45112e-05	0	0	0.000243808	0.000167753	0.000297942	0.000562128	0	0	6.08234e-05	0	0	1.27616e-05	0	0	0	0	0	0	0	0	1.45112e-05	0	0	0	0	0	0	0	0	0	0	1.15266e-05	0.000119794	0.000173311	0.00013163
		0.0232859	0.0225703	0.0163847	0.0217692	0.0102585	0.0125376	0.00394372	0.00315505	0.00451271	0.00373693	0	0	0	0	0	0.000188453	0.000430828	0.000246006	0.00100327	0	0	8.93246e-05	1.85185e-05	5.62818e-06	4.24837e-05	0	5.62818e-06	0	0	0	0	0	0	0	0	0	0	0	0	0	0	0	0	0	8.73275e-05	0.000208606	0.000118918	0.000163943
		0.0153193	0.0147139	0.0104277	0.0114449	0.00774996	0.0102097	0.00229853	0.00171495	0.00230932	0.00270155	0	0	0	0	0	0.000281781	3.02834e-05	0.000149343	0.000513159	0	4.37658e-05	9.45838e-05	0	2.49942e-05	1.47269e-05	0	1.47269e-05	0	0	0	0	0	0	0	0	0	0	0	0	0	0	0	0	0	0	4.14841e-05	0.000182841	9.36504e-05
		0.00918954	0.00872186	0.00563389	0.00927308	0.00457297	0.00559163	0.0014762	0.00136089	0.00147714	0.00152805	0	0	0	0	0	0.000100493	4.53308e-05	0.000159355	0.000251993	6.6894e-06	8.33641e-06	3.04317e-05	6.84143e-06	1.63688e-05	6.91745e-06	0	0	0	0	0	0	0	0	0	0	0	0	0	0	0	0	0	0	0	1.45444e-05	2.31088e-05	4.36585e-05	9.76805e-05
		0.0143911	0.0134531	0.00910854	0.0124531	0.00716438	0.00840837	0.00256691	0.00237254	0.00203481	0.00271083	0	0	0	0	0	0.000209056	0.000170951	0.000244915	0.000668883	0	9.12916e-05	2.56707e-05	0	5.70372e-05	0	0	0	4.31589e-05	0	0	0	0	0	0	0	0	0	0	0	0	0	0	0	0	9.06498e-06	8.07826e-05	5.44701e-05	3.35324e-05
		0.00812025	0.00843399	0.00583367	0.00864264	0.00414545	0.00516721	0.00163485	0.00155127	0.00160539	0.0016009	0	0	0	0	0	0.000167235	6.20664e-05	0.00019015	0.000309003	6.28566e-06	1.2284e-05	2.34904e-05	0	4.5149e-05	1.17093e-05	0	9.69788e-07	0	0	9.69788e-07	9.69788e-07	0	1.17452e-05	0	0	0	0	0	0	0	0	0	0	0	9.69788e-07	4.65498e-05	2.34904e-05	9.7769e-05
		0.0108793	0.0105096	0.00706202	0.0105074	0.0056011	0.00662382	0.00181461	0.0016641	0.00178663	0.00195135	0	2.32435e-06	0	0	0	0.000124199	6.33713e-05	0.000214454	0.000372729	0	3.74965e-05	2.50854e-05	2.3682e-06	4.34609e-05	1.55249e-05	0	0	2.3682e-06	0	0	0	0	0	0	0	0	0	0	0	0	0	0	0	0	3.18392e-05	5.66176e-05	7.52123e-05	8.88514e-05
		0.0139239	0.0126213	0.00764678	0.0134039	0.00678003	0.00731519	0.00191497	0.00163667	0.00187621	0.00242407	0	0	0	0	4.56594e-06	4.68287e-05	0.000162815	0.000269335	0.000546019	0	7.58391e-05	0	4.56594e-06	6.42572e-05	1.29183e-05	0	4.56594e-06	1.74842e-05	0	0	0	0	0	0	0	0	0	0	0	0	0	2.11035e-05	0	0	1.29183e-05	2.09922e-05	0.000143215	0.000112979
		0.0127379	0.0128584	0.00788066	0.0120274	0.00737535	0.00722045	0.00181266	0.001687	0.00164047	0.00226249	0	0	0	0	0	9.27187e-05	0.000113447	0.000219239	0.000425233	0	8.81602e-05	2.01263e-05	0	4.73055e-05	0	0	1.07512e-05	0	0	0	0	0	0	0	0	0	0	0	0	0	0	0	0	0	2.5803e-06	0	8.80742e-05	0.000109147
		0.0127587	0.0117647	0.00819115	0.0109447	0.00680528	0.007327	0.00212625	0.0016418	0.00167063	0.00238823	0	0	0	0	0	7.68346e-05	0.000133024	0.000133685	0.000339323	0	0	3.23916e-05	0	3.53409e-05	0	0	3.66121e-06	0	0	0	0	0	0	0	0	0	0	0	0	0	0	0	0	0	5.20197e-05	7.17496e-05	6.75291e-05	0.000135363
		0.010387	0.00986501	0.00631042	0.00964005	0.00542664	0.00592807	0.00156313	0.00141439	0.00162119	0.00188538	0	1.6362e-06	1.6362e-06	0	7.98146e-08	8.04531e-05	7.75e-05	0.000362159	0.000315587	0	3.62757e-05	3.51982e-05	1.36084e-05	7.78193e-05	1.10942e-05	0	1.6362e-06	1.59629e-06	0	0	0	0	0	0	0	0	0	0	0	0	0	0	0	0	0	3.25245e-05	7.29506e-05	0.000102761
		0.00800455	0.00731503	0.00478605	0.00659178	0.00388948	0.00436721	0.00121116	0.00095893	0.001253	0.00157463	0	0	0	0	0	7.19173e-05	8.05765e-05	0.000163682	0.000229794	4.29129e-06	5.51928e-05	0	0	1.37359e-05	0	0	0	4.29129e-06	0	0	0	0	0	0	0	0	0	0	0	0	0	0	0	0	0	9.9236e-06	1.72226e-05	6.15531e-05
		0.0126548	0.0127519	0.00819056	0.0123936	0.00683953	0.00857938	0.00218691	0.00186336	0.00237501	0.00250729	0	0	0	0	0	0.000143553	0.000110078	0.000261662	0.00037471	0	2.70639e-05	8.34188e-05	0	0.000188435	6.88408e-06	0	0	0	0	0	0	0	0	0	0	0	0	0	0	0	0	0	0	0	2.71314e-05	2.32169e-05	6.2969e-05	0.000142136
		0.0196271	0.0165735	0.0105894	0.0161822	0.00983287	0.0115027	0.00339883	0.00224905	0.00394458	0.00511052	2.73984e-05	0	3.64256e-06	0	0	0.000479552	0.00020921	0.000412402	0.000999963	0	0.000185771	9.81909e-05	0	0	0	0	2.73984e-05	0	0	0	0	0	0	0	0	0	0	0	0	0	0	0	0	0	8.14034e-05	0.000173418	0.000216178	0.000398782
		0.0123394	0.0128886	0.00792297	0.012138	0.0068552	0.00803998	0.00179305	0.0018553	0.00239798	0.00202628	0	0	0	0	0	0.000214035	0.000143091	0.000380328	0.000375915	0	1.51784e-05	6.75337e-06	6.75337e-06	6.75337e-06	5.69021e-05	1.88559e-05	0	0	0	0	6.75337e-06	0	0	0	0	0	0	0	0	0	0	0	0	0	0	3.89154e-05	0.000140483	9.58176e-05
		0.00558365	0.00549323	0.00332532	0.00595785	0.00307092	0.00346965	0.000938924	0.000727601	0.000935345	0.00118379	0	0	0	0	0	6.44805e-05	1.89303e-05	0.00012239	0.000203815	4.89336e-06	1.87066e-05	1.06116e-05	0	2.69135e-05	0	0	0	2.23697e-06	0	0	0	0	0	0	0	0	0	0	0	0	0	0	0	0	1.48199e-05	3.78886e-05	1.90002e-05	7.28272e-05
		0.00954332	0.0100134	0.00663342	0.0100246	0.00508291	0.00617528	0.00160017	0.00171113	0.00145902	0.00178211	0	1.23288e-06	0	0	1.23288e-06	9.69119e-05	7.1806e-05	0.000174546	0.000318606	0	0	1.24409e-05	1.24409e-05	4.97262e-05	2.46576e-06	0	1.62143e-05	0	0	0	0	0	0	0	0	0	0	0	0	0	0	0	0	0	5.1258e-05	2.03986e-05	2.61147e-05	6.51559e-05
		0.0153997	0.0142137	0.00920371	0.0133674	0.00702548	0.00877908	0.00283208	0.00151458	0.0024214	0.0028977	0	0	0	0	0	0.000169983	9.72369e-05	0.000266275	0.000397596	0	0	5.26155e-05	0	2.39822e-05	1.45347e-07	0	2.5581e-05	0	0	0	0	0	7.99407e-06	0	0	0	0	0	0	0	0	0	0	0	1.59881e-05	3.67727e-05	5.66852e-05	0.000168457
		0.0159177	0.0153395	0.0113905	0.0126239	0.00856423	0.00945903	0.00281158	0.00243123	0.00222714	0.00294462	0	0	0	0	0	2.59922e-05	0.000173185	0.000280138	0.000492792	0	1.29961e-05	3.0613e-05	0	9.4342e-05	2.39706e-05	0	2.74362e-05	0	0	0	0	0	0	0	0	0	0	0	0	0	0	0	0	0	1.29961e-05	6.29588e-05	0.000159804	0.000171933
		0.0112051	0.0102197	0.00667952	0.0102957	0.00457908	0.00610163	0.00157523	0.00162007	0.00187142	0.00214039	0	0	1.0286e-05	0	0	9.20056e-05	0.000121841	0.000293179	0.00039888	4.77361e-06	3.03465e-05	0	4.71678e-06	6.81375e-05	4.77361e-06	0	0	9.54721e-06	0	0	0	0	4.77361e-06	0	0	0	0	0	0	0	0	0	0	0	4.77361e-06	6.02952e-05	5.38167e-05	8.41064e-05
		0.00500664	0.00486411	0.00703191	0.00947694	0.00798083	0.00970554	0.00275298	0.00265572	0.00329202	0.00429967	0	0	0	0	0	0	1.57394e-05	6.45856e-05	0.000134707	0	8.90088e-06	0	0	2.73539e-05	0	0	0	1.57394e-05	0	0	0	0	1.56308e-05	0	0	0	0	0	0	0	0	0	0	0	0	1.57394e-05	1.57394e-05	1.57394e-05
		0.00907477	0.00828758	0.0058887	0.00769971	0.00444584	0.00557917	0.00139096	0.00109015	0.00140016	0.00179778	0	0	0	0	0	0.000100932	4.90304e-05	0.000152613	0.000308676	0	1.45214e-05	9.9662e-06	0	3.8098e-06	7.92327e-06	6.10119e-06	1.87453e-05	0	0	2.23618e-06	0	0	0	0	0	0	0	0	0	0	0	0	0	0	7.81284e-06	6.3607e-05	2.28036e-05	0.000109076
		0.00575075	0.00573055	0.00342501	0.00502248	0.00285414	0.00319693	0.000821913	0.000749514	0.000938796	0.00113288	0	0	0	0	0	4.57742e-05	3.20664e-05	0.00011829	0.000205257	0	7.4527e-06	2.28813e-05	1.34869e-06	2.49974e-05	5.5343e-06	0	1.06268e-05	0	0	0	0	0	0	0	0	0	0	0	0	0	0	0	0	0	8.59212e-06	1.12779e-05	3.21245e-05	4.78554e-05
		0.0185173	0.0190653	0.0125853	0.0181856	0.00916632	0.0114259	0.00258724	0.00312732	0.00349757	0.00351941	0	0	0	0	0	0.000197633	0.000175395	0.000491634	0.000681325	1.32373e-06	0	2.11797e-05	2.11797e-05	5.67882e-05	4.10357e-05	2.64747e-06	6.20831e-05	0	0	0	0	0	0	0	0	0	0	0	0	0	0	0	0	0	9.53088e-05	4.10357e-05	2.11797e-05	4.09034e-05
		0.0121183	0.0128011	0.00827174	0.0128244	0.00637194	0.00728196	0.00203156	0.00175288	0.00220877	0.0028329	0	0	0	0	0	0.00014237	8.43194e-05	0.000213283	0.000485773	0	0	2.74259e-05	1.72178e-05	6.18615e-05	7.00961e-06	0	7.00961e-06	3.38911e-05	1.72178e-05	0	0	0	6.94155e-06	0	0	0	0	0	0	0	0	0	0	0	6.32906e-06	2.35468e-05	5.15172e-05	8.54083e-05
		0.0087259	0.00793971	0.00537829	0.00757355	0.00392948	0.00513081	0.0013044	0.00105968	0.00135489	0.00173092	0	0	0	0	0	0.00012039	3.31319e-05	0.000184123	0.000263345	3.49127e-06	1.96823e-06	0	0	3.34834e-05	0	0	2.66883e-05	0	0	0	0	0	0	0	0	0	0	0	0	0	0	0	0	0	6.11558e-06	6.7576e-05	5.39389e-05	4.10986e-05
		0.00445532	0.00444542	0.00263559	0.00415105	0.00203603	0.00257665	0.000740227	0.000610719	0.000612166	0.000837494	0	0	0	0	0	7.2596e-05	3.49149e-05	8.95304e-05	0.000153231	0	5.35694e-06	7.75809e-06	6.45922e-07	9.21141e-06	0	0	0	0	0	0	0	0	0	0	0	0	0	0	0	0	0	0	0	0	0	1.35152e-05	1.92864e-05	3.78356e-05
		0.0131585	0.0132576	0.00835302	0.0125361	0.00595566	0.00740196	0.0024624	0.00168821	0.00287031	0.00303395	0	0	0	0	0	7.45084e-05	0.000144003	6.46204e-05	0.00053089	0	7.82686e-05	2.284e-05	2.284e-05	6.79628e-05	2.284e-05	0	4.56799e-05	0	0	0	0	0	0	0	0	0	0	0	0	0	0	0	0	0	4.35909e-05	2.284e-05	5.57072e-05	0.000196368
		0.00991192	0.00968812	0.00609337	0.00894937	0.00460662	0.00576967	0.00159592	0.00136942	0.00158896	0.00171102	0	0	0	0	0	0.000116305	9.43228e-05	0.00015679	0.000298736	0	2.38293e-05	1.15418e-05	9.23341e-07	2.18761e-05	9.23341e-07	0	1.49155e-05	1.70463e-06	0	0	0	0	0	0	0	0	0	0	0	0	0	0	0	0	9.23341e-07	4.28288e-05	4.44624e-05	6.93571e-05
		0.00520037	0.00520525	0.00334737	0.00458468	0.00272391	0.00285612	0.000958662	0.000690357	0.000889826	0.00114662	0	0	0	0	0	5.79656e-05	2.58495e-05	0.000114413	0.000185261	1.50638e-06	8.05011e-06	1.91491e-05	0	2.93684e-05	4.06121e-06	0	0	0	0	0	0	0	0	0	0	0	0	0	0	0	0	0	0	0	7.80908e-06	2.32224e-05	2.84887e-05	4.76137e-05
		0.0139182	0.0152147	0.0102445	0.0134438	0.00768115	0.00816716	0.00337845	0.00228493	0.00182021	0.00372668	0	0	0	0	5.54725e-06	0.00015067	0.000387949	0.000118461	0.000422485	0	0	3.7936e-05	0	0.000134029	0	0	0	0	0	0	0	0	0	0	0	0	0	0	0	0	0	0	0	0	0	0.000113092	2.89888e-05	0.000245331
		0.0106896	0.0118101	0.00697525	0.00914725	0.00562199	0.0064736	0.00177591	0.00156508	0.00159876	0.00186113	0	0	0	0	0	0.000164214	4.59661e-05	0.000234109	0.000417774	0	3.24349e-05	0	3.43253e-06	7.23319e-05	9.55139e-06	0	0	0	0	0	0	0	0	0	0	0	0	0	0	0	0	0	0	0	0	5.15875e-05	6.29297e-05	5.44728e-05
		0.00860412	0.00832366	0.00549793	0.00832343	0.00440406	0.00506023	0.00146666	0.00114423	0.00146584	0.00186713	0	0	0	0	0	8.47458e-05	5.98464e-05	0.000169023	0.000339276	0	1.34164e-05	1.5877e-05	1.74003e-05	4.57563e-05	0	0	0	0	0	0	0	0	0	0	0	0	0	0	0	0	0	0	0	0	0	8.70014e-06	4.61957e-05	2.77994e-05
		0.00733134	0.00784445	0.00485846	0.00675228	0.00375135	0.00455116	0.00121444	0.00105719	0.00119601	0.00161615	0	0	0	0	0	9.02462e-05	9.28967e-05	0.000135304	0.00027352	5.36611e-06	0	1.31437e-05	0	2.65481e-05	0	0	0	0	0	0	0	0	0	0	0	0	0	0	0	0	0	0	0	0	5.38783e-06	5.21838e-05	1.84012e-05	0.000157268
		0.0134421	0.0135907	0.0079175	0.0108825	0.00653916	0.00709137	0.00211047	0.00173059	0.00224364	0.00265489	0	0	0	0	0	0.000284449	2.47392e-05	0.000266552	0.000399881	3.1582e-07	2.95818e-05	1.97914e-05	1.18959e-05	2.81606e-05	3.00029e-06	4.00039e-06	3.94775e-06	4.00039e-06	0	0	0	0	4.00039e-06	0	0	0	0	0	0	0	0	0	0	0	3.55824e-05	3.72668e-05	5.47421e-05	0.000120906
		0.0112582	0.0106082	0.00637098	0.00819791	0.00455682	0.00598178	0.00152331	0.00159838	0.0014847	0.0020478	0	0	0	0	0	0.00014312	7.11064e-05	0.000196619	0.000375254	1.26193e-05	2.68255e-06	1.49996e-05	0	2.96214e-05	1.05413e-05	1.20904e-06	1.26193e-05	1.2846e-06	0	0	0	0	0	0	0	0	0	0	0	0	0	0	0	0	0	5.02883e-05	4.78703e-05	0.000105904
		0.0201504	0.0181299	0.01466	0.0209511	0.00968641	0.0126029	0.0030708	0.00280376	0.00357634	0.0038702	0	2.36797e-05	0	0	0	0.000195143	0.000181592	0.000277309	0.000713671	0	2.02561e-05	0	0	6.64742e-05	0	0	2.36797e-05	0	0	0	0	0	0	0	0	0	0	0	0	0	0	0	0	0	2.36797e-05	0	0.000304697	0.000161478
		0.0212633	0.0204155	0.0139128	0.0207245	0.0107787	0.0131968	0.00319007	0.00317665	0.00388474	0.00417072	0	0	2.51985e-05	0	0	0.000274052	6.57546e-05	0.000302233	0.000644872	0	2.51985e-05	0.000114511	0	0.000114064	0	0	2.51985e-05	0	0	0	0	0	0	0	0	0	0	0	0	0	0	0	0	0	0.000195325	0.000114661	0.000104074	0.000132255
		0.0145868	0.0146122	0.00928145	0.0135252	0.00677786	0.00841752	0.00256233	0.00184158	0.00228427	0.00225233	0	0	0	0	0	0.000289625	1.36457e-05	0.000370115	0.000640458	0	4.33103e-05	0	0	2.74892e-05	7.08983e-05	0	0	0	0	0	0	1.0086e-05	0	0	0	0	0	0	0	0	0	0	0	0	5.81425e-05	4.83532e-05	3.54986e-05	0.000110649
		0.00656431	0.00611569	0.00409777	0.00579883	0.00318604	0.00368309	0.000996073	0.000764857	0.00106488	0.00106385	0	0	0	0	0	7.69793e-05	7.35471e-05	9.07408e-05	0.000221508	0	7.02783e-07	2.43196e-05	0	0	0	0	0	0	0	0	0	0	0	0	0	0	0	0	0	0	0	0	0	0	3.15435e-06	1.52488e-05	3.0661e-05	4.4831e-05
		0.0116411	0.0108267	0.00696461	0.00950443	0.00522568	0.00656627	0.00142042	0.00132321	0.00163659	0.0022343	0	0	0	0	0	0.000157667	8.08601e-05	0.00023594	0.000447709	3.27151e-06	7.03131e-06	2.52444e-05	1.79201e-05	2.11916e-05	3.27151e-06	0	3.27151e-06	6.39654e-06	0	0	0	0	0	0	0	0	0	0	0	0	0	0	0	0	1.05958e-05	2.01662e-05	3.48148e-05	0.000168263
		0.0181108	0.0159826	0.0115422	0.0145484	0.00865947	0.0119566	0.002639	0.00233003	0.00205173	0.00410226	0	0	0	0	0	0.000126425	0.000183745	0.000141291	0.000399901	0	6.12038e-05	6.69626e-06	0	0	2.06245e-05	0	0	0	0	0	0	0	0	0	0	0	0	0	0	0	0	0	0	0	2.1562e-05	2.1562e-05	0.000130309	0.000162183
		0.00847308	0.00859095	0.00581835	0.00877873	0.00517545	0.00536474	0.00135814	0.0013715	0.00165607	0.00154935	0	0	0	0	0	7.57168e-05	7.96071e-05	0.000274473	0.000311635	4.99359e-06	5.05165e-06	3.44906e-05	0	5.05165e-06	0	0	5.05165e-06	0	0	0	0	0	0	0	0	0	0	0	0	0	0	0	0	0	5.05165e-06	5.2723e-05	5.96328e-05	0.00016653
		0.00996723	0.00973174	0.00652909	0.00840915	0.00493773	0.00630419	0.00164552	0.00132483	0.00144547	0.00174083	6.06547e-06	0	0	0	0	0.00012899	7.85755e-05	0.000186651	0.000323755	1.57545e-06	2.52072e-05	0	0	1.92992e-05	1.57545e-06	7.52276e-06	3.1509e-06	2.52072e-05	0	0	0	0	0	0	0	0	0	0	0	0	0	0	0	0	4.36399e-05	6.06941e-05	4.56092e-05	0.000137891
		0.0139751	0.0131724	0.00827945	0.0119477	0.0061237	0.00763977	0.00184436	0.00195368	0.00200257	0.00286352	0	0	0	0	0	6.41029e-05	4.76093e-05	0.000150724	0.000409884	4.32812e-06	2.26349e-05	5.48618e-05	0	2.04123e-05	5.08846e-06	1.38032e-05	0	0	0	0	0	0	0	0	0	0	0	0	0	0	0	0	0	0	2.11142e-05	4.52698e-05	1.01184e-05	8.43398e-05
		0.00683873	0.00648962	0.00435829	0.00711204	0.00359096	0.00398971	0.0011314	0.00107702	0.00117532	0.00140113	0	0	0	0	0	0.000180367	5.68245e-05	0.000147999	0.00016323	0	3.61039e-05	8.55894e-06	0	0	1.41061e-06	0	1.66985e-05	8.7305e-06	0	0	0	0	0	0	0	0	0	0	0	0	0	0	0	0	0	2.56387e-05	3.51126e-05	0.000102745
		0.012333	0.0110803	0.00675639	0.00808595	0.00499155	0.00655591	0.00202828	0.00134629	0.00150665	0.00199875	0	0	0	0	0	8.09514e-05	0.000131821	0.000295423	0.000348491	7.3306e-05	2.61343e-05	0	0	6.75095e-05	0	0	0	0	0	0	0	0	0	0	0	0	0	0	0	0	0	0	0	0	2.12373e-05	6.34119e-05	3.44793e-06	0.000157905
		0.00337566	0.00314508	0.0023897	0.003977	0.00207765	0.00239579	0.00066816	0.000531375	0.000644319	0.000643051	0	0	0	0	0	6.50658e-05	4.40482e-05	4.76295e-05	0.000119388	0	0	2.09915e-05	0	8.70507e-06	0	0	0	0	0	0	0	0	0	0	0	0	0	0	0	0	0	0	0	0	1.88218e-06	1.97629e-05	1.88218e-06	2.88993e-05
		0.0203758	0.0193682	0.0116497	0.0184636	0.00916895	0.0113939	0.00336253	0.00220901	0.00316139	0.00308872	0	0	0	0	0	0.000197167	0.000198812	0.000244059	0.00070928	0	4.46985e-05	3.11244e-05	0	0.000116545	2.23492e-05	0	4.11336e-07	0	0	0	0	0	0	0	0	0	0	0	0	0	0	0	0	0	7.26693e-05	4.1682e-05	0.000186472	0.000140677
		0.0076949	0.00806245	0.00494053	0.00725197	0.00396566	0.00469558	0.00125964	0.00107804	0.00133921	0.00131746	8.61222e-06	0	0	0	0	7.93419e-05	7.84154e-05	0.000127246	0.000317199	0	1.4845e-05	7.791e-06	0	1.13707e-05	0	0	1.11601e-05	1.13707e-05	0	0	4.31664e-06	0	0	0	0	0	0	0	0	0	0	0	0	0	0	2.91215e-05	6.55076e-05	9.24181e-05
		0.020479	0.0206556	0.0123486	0.0194483	0.0110052	0.013093	0.00484709	0.00310969	0.00348932	0.00444213	0	0	0	2.38433e-05	0	0.000218129	0.000356532	0.000455259	0.000541691	3.40885e-05	8.92262e-05	5.01083e-05	3.40885e-05	5.58828e-05	6.14711e-06	0	6.14711e-06	0	0	0	0	0	0	0	0	0	0	0	0	0	0	0	0	0	0	0.000123315	0.000160756	0.000284816
		0.00528083	0.00544797	0.00352412	0.00595229	0.00273071	0.00339105	0.000942118	0.000798596	0.000990594	0.00108403	0	1.27839e-06	0	0	0	0.000100867	2.1824e-05	0.000121287	0.000224826	0	1.05239e-05	8.12692e-06	0	2.62869e-05	0	1.23274e-06	0	2.99053e-06	0	0	0	0	0	0	0	0	0	0	0	0	0	0	0	0	7.61328e-06	2.63326e-05	2.53053e-05	4.45839e-05
		0.00763833	0.00774504	0.00474899	0.00668402	0.00356912	0.00441836	0.00116566	0.000991084	0.00130038	0.00144365	0	0	0	0	0	7.97533e-05	4.19665e-05	0.000139994	0.000259186	1.37782e-05	2.75078e-05	1.74233e-05	0	2.21375e-05	0	0	0	0	0	0	0	0	0	0	0	0	0	0	0	0	0	0	0	0	4.42264e-06	2.87472e-05	8.60228e-06	8.67518e-05
		0.00607546	0.00553387	0.00386404	0.00637587	0.00320916	0.00368906	0.00117185	0.000947738	0.00116337	0.00134648	0	0	0	0	0	9.5708e-05	6.58088e-05	0.000107212	0.000283812	4.28772e-06	3.15453e-05	2.56306e-05	0	2.57837e-05	0	4.28772e-06	4.28772e-06	0	0	0	0	4.28772e-06	0	0	0	0	0	0	0	0	0	0	0	0	1.00302e-05	3.30384e-05	3.40146e-05	6.31864e-05
		0.0136855	0.0134076	0.00856499	0.0111904	0.00600532	0.00812973	0.00276192	0.00196738	0.00261814	0.00278029	0	0	0	0	0	0.000119868	3.54823e-05	0.000145033	0.000407585	0	3.54823e-05	2.03835e-05	2.28999e-05	2.04673e-05	1.03176e-05	0	0	0	0	0	0	0	0	0	0	0	0	0	0	0	0	0	0	0	3.54823e-05	6.06471e-05	0.000159041	5.67885e-05
		0.00333451	0.00343702	0.00218112	0.00344873	0.0017611	0.00206708	0.00059267	0.000502356	0.000521907	0.000649252	0	0	0	0	0	3.57568e-05	2.59888e-05	7.22525e-05	9.734e-05	0	1.50099e-06	8.19742e-06	0	1.18803e-05	3.70605e-06	0	3.48555e-06	2.24375e-07	0	0	0	0	0	0	0	0	0	0	0	0	0	0	0	0	5.50105e-06	1.66966e-05	1.68784e-05	3.78381e-05
		0.00986966	0.0105989	0.00718874	0.0102968	0.00561367	0.00693509	0.00162933	0.00189268	0.00208132	0.00200235	0	0	0	3.46644e-06	0	0.0001159	2.91884e-05	0.000283444	0.000397033	3.51668e-06	1.75834e-05	1.40165e-05	0	2.38129e-05	0	0	0	0	3.51668e-06	0	0	0	0	0	0	0	0	0	0	0	0	0	0	0	0	0.000127304	8.10846e-05	0.000109972
		0.012159	0.0113121	0.00778829	0.0123507	0.00652239	0.0072789	0.00188804	0.00164224	0.00183609	0.00240008	0	0	0	0	0	0.000130966	0.000152182	0.000220952	0.000182149	2.13439e-06	1.91668e-05	2.13012e-05	5.84822e-06	9.10103e-05	0	5.12253e-07	2.13439e-06	1.91668e-05	0	0	0	0	2.13439e-06	0	0	0	0	0	0	0	0	0	0	0	0	1.49407e-05	1.99779e-05	3.38514e-05
		0.00835895	0.0084381	0.00531384	0.00884778	0.004302	0.00528118	0.00127816	0.00132648	0.00151312	0.00167231	0	0	0	0	0	9.01976e-05	3.7702e-05	0.000165167	0.00032015	0	5.677e-07	2.69491e-05	0	8.66578e-05	0	0	1.36248e-05	1.1354e-06	0	0	0	0	0	0	0	0	0	0	0	0	0	0	0	0	1.04524e-05	8.65576e-05	4.54828e-05	3.64664e-05
		0.00956489	0.00944646	0.0061429	0.0107674	0.00625563	0.00672337	0.00171565	0.00173246	0.00197203	0.00190775	0	0	0	0	0	0.000106855	1.17523e-05	0.000235768	0.000349765	0	0	0	0	4.90883e-05	0	0	0	0	0	1.16619e-05	0	0	0	0	0	0	0	0	0	0	0	0	0	0	0	3.56184e-05	5.06251e-05	4.14945e-05
		0.0229682	0.0194936	0.0155898	0.0222296	0.0109795	0.0142158	0.00375061	0.00365639	0.00381239	0.00526663	0	0	3.12348e-05	0	0	0.000467823	0.00013314	0.000235744	0.00105273	0	0	5.74091e-05	2.65234e-05	0	0	5.06038e-06	0	0	0	0	0	0	3.12348e-05	0	0	0	0	0	0	0	0	0	0	0	0	5.32212e-05	2.2859e-05	0.000168214
		0.0142001	0.013982	0.00866726	0.0132922	0.00700961	0.00846984	0.002492	0.00206645	0.00176458	0.00261462	0	0	0	0	0	0.000252385	4.68425e-05	0.000229978	0.000571372	1.12916e-05	3.81973e-05	3.06108e-05	1.12916e-05	0	3.77562e-05	0	1.12916e-05	0	0	1.12916e-05	0	0	0	0	0	0	0	0	0	0	0	0	0	0	7.01314e-05	1.41145e-05	9.10384e-05	0.000177578
		0.010961	0.0100169	0.00766759	0.0115004	0.00546967	0.00688364	0.00192087	0.00165567	0.00203799	0.00203985	0	0	0	0	0	0.000105424	0.000106785	0.000297616	0.000441962	3.57966e-06	0	2.22847e-05	0	1.8705e-05	0	3.52925e-06	7.15933e-06	0	0	0	0	0	0	0	0	0	0	0	0	0	0	0	0	0	0	5.79805e-05	6.64506e-05	8.57102e-05
		0.00655586	0.00589246	0.00397008	0.00537525	0.00308875	0.0035829	0.000969816	0.000778816	0.00106986	0.00138464	0	0	0	0	0	5.31195e-05	6.37297e-05	0.000142486	0.000233526	0	2.77243e-05	0	0	2.68099e-05	3.15715e-06	0	3.5022e-06	0	0	0	0	0	0	0	0	0	0	0	0	0	0	0	0	0	6.90088e-08	1.00063e-06	3.78168e-05	4.44762e-05
		0.00429473	0.00426111	0.00261549	0.00355806	0.00191226	0.00242477	0.000618772	0.000494665	0.000645439	0.000703792	0	0	0	0	0	4.28375e-05	3.88407e-05	7.58768e-05	0.000131854	0	1.50146e-05	0	0	1.28435e-05	0	7.54256e-07	0	1.95261e-06	0	0	0	0	0	0	0	0	0	0	0	0	0	0	0	0	0	2.2381e-05	3.36032e-05	3.99826e-05
		0.0107365	0.0103386	0.008118	0.00945935	0.00596435	0.00701239	0.00197476	0.00176818	0.00233661	0.00259139	0	0	0	0	0	0.000161319	0.000166913	0.000216806	0.000499157	4.74635e-06	1.3222e-05	2.90996e-05	0	1.3222e-05	0	0	2.63874e-05	0	0	0	0	0	0	0	0	0	9.49269e-06	0	0	0	0	0	0	0	1.61602e-05	3.84793e-05	7.15342e-05	7.72411e-05
		0.00783016	0.0079026	0.00544775	0.0075649	0.00404632	0.00425085	0.00103106	0.00105456	0.00139665	0.0013158	0	0	0	0	0	6.63678e-05	5.39951e-05	0.000188142	0.000298031	2.52882e-05	3.01179e-05	2.0567e-05	0	3.2994e-05	0	0	0	0	0	0	0	0	0	0	0	0	0	0	0	0	0	0	0	0	4.23278e-06	3.71182e-05	5.13903e-05	8.21594e-05
		0.00370094	0.00357892	0.00244015	0.00335955	0.00186474	0.0022837	0.00058972	0.000495021	0.000660208	0.000734785	0	0	0	0	0	5.2566e-05	3.04512e-05	7.60537e-05	0.000118891	0	8.40581e-06	6.74051e-06	2.26501e-06	1.52603e-05	7.53351e-07	6.83963e-07	0	0	0	0	0	0	0	0	0	0	0	0	0	0	0	0	0	0	2.2204e-06	1.2351e-05	3.05702e-05	3.42031e-05
		0.00479064	0.00473782	0.00715099	0.0112769	0.00762968	0.00944419	0.00264905	0.00270362	0.00427106	0.00372918	0	0	0	0	0	5.73507e-05	0	1.22102e-05	3.5983e-05	0	2.46978e-05	0	0	0	0	0	0	0	0	0	0	0	1.22102e-05	0	0	0	0	0	0	0	0	0	0	0	0	2.44203e-05	0	3.04329e-05
		0.00974807	0.00899204	0.00586602	0.0087213	0.00509598	0.0059311	0.00158271	0.00100245	0.00159056	0.00211569	0	0	0	0	0	0.000123832	6.10093e-05	0.000213517	0.000351265	1.87625e-07	4.75316e-06	4.89075e-05	0	2.55482e-05	2.18896e-07	1.11637e-05	2.18896e-07	9.78776e-06	0	0	2.18896e-07	0	4.37791e-07	0	0	0	0	0	0	0	0	0	0	0	5.3473e-06	1.89814e-05	0.000114514	6.04152e-05
		0.0198636	0.0184306	0.01141	0.0157224	0.00929487	0.0103333	0.00364041	0.00257165	0.00326307	0.00321213	0	0	0	0	0	0.000143452	0.000198907	0.000298238	0.000418289	4.87517e-07	5.36269e-06	4.87517e-07	0	0.000216579	0	0	1.87694e-05	0	0	0	0	0	0	0	0	4.87517e-07	0	0	0	0	0	0	0	0	9.18969e-05	9.95753e-05	4.77766e-05	3.70513e-05
		0.0209775	0.0179228	0.0115044	0.0153681	0.00939357	0.0103705	0.00333062	0.00241251	0.00291586	0.00302592	0	0	0	0	1.62301e-05	0.000226666	0.000105607	0.000682888	0.000416202	1.63413e-05	0	2.43452e-05	0	4.96908e-05	1.63413e-05	1.63413e-05	1.63413e-05	1.63413e-05	0	0	0	1.63413e-05	0	4.90238e-05	0	0	0	0	0	0	0	0	0	0	0	1.145e-05	0.000100493	0.00010116
		0.0165905	0.0154603	0.00980808	0.0164331	0.00786587	0.00863269	0.00226163	0.00183512	0.00262962	0.00341429	0	0	0	0	0	0.000195775	0.000100832	0.000414366	0.000316939	0	4.23198e-05	3.96518e-05	1.20519e-05	3.30279e-05	1.20519e-05	0	0	0	0	0	0	0	1.20519e-05	0	0	0	0	0	0	0	0	0	0	0	0.000120887	3.80878e-05	4.35158e-05	0.000192739
		0.0096853	0.0101394	0.00598778	0.00877757	0.00469046	0.00564735	0.00134268	0.00122805	0.00168169	0.00167221	0	0	0	0	0	7.14877e-05	1.13388e-05	6.94502e-05	0.000299238	1.13388e-05	6.96274e-05	3.37507e-05	9.0179e-05	4.9253e-05	0	0	0	0	0	0	0	0	0	0	0	0	0	0	0	0	0	0	0	0	0	0	0	0.000126853
		0.0134199	0.0132035	0.00905757	0.0132582	0.00663717	0.00877943	0.00226904	0.00200628	0.00219544	0.00289105	0	0	0	0	9.53006e-06	0.000138226	5.75808e-05	0.000244738	0.000844732	0	6.71109e-05	0	8.88939e-06	3.09927e-05	0	0	0	9.53006e-06	0	0	0	0	0	0	0	0	0	0	0	0	0	0	0	0	6.7191e-05	1.94605e-05	4.34058e-05	0.000163693
		0.00917047	0.00895664	0.00584299	0.00819735	0.00435721	0.00497903	0.00162694	0.000846614	0.00136125	0.00177045	0	0	0	0	0	0.000104272	5.24739e-05	0.000130525	0.000346776	9.21133e-06	9.45697e-06	9.33415e-06	0	1.65804e-05	0	0	0	1.22818e-07	0	0	0	0	0	0	1.22818e-07	0	0	0	0	0	0	0	0	0	1.86376e-05	2.52698e-05	4.58417e-05	6.95149e-05
		0.0154749	0.0144203	0.0100929	0.0123263	0.00714678	0.00900442	0.00248678	0.00180459	0.00260637	0.00236058	0	1.2285e-05	2.45699e-05	0	0	0.000192558	0.000182413	0.000173665	0.000430719	0	1.60077e-05	1.2285e-05	0	2.53145e-05	3.38767e-05	0	1.2285e-05	0	0	0	2.61521e-05	0	0	0	0	0	0	0	0	0	0	0	0	0	7.62227e-05	6.64505e-05	4.02054e-05	0.000122291
		0.018214	0.0176639	0.0123512	0.0192521	0.00897094	0.0111907	0.00246747	0.00268124	0.00256947	0.00393484	0	0	0	0	0	0.00014746	0.000136002	0.000321689	0.000522216	0	3.18401e-05	1.24919e-05	0	0.000151969	0	0	1.24919e-05	2.36688e-05	0	0	0	0	0	0	0	0	0	0	0	0	0	0	0	0	3.91662e-05	0.000108106	1.24919e-05	0.000337374
		0.0111957	0.0120054	0.00759347	0.0109765	0.00567104	0.00702311	0.00179201	0.00180286	0.00192956	0.00216559	0	0	4.38612e-06	0	0	0.000107131	0.000141672	0.000324244	0.000374246	0	4.38612e-06	1.14587e-05	0	2.07793e-05	2.07793e-05	0	0	4.00234e-06	0	0	4.38612e-06	0	0	0	0	0	0	0	0	0	0	0	0	0	4.16682e-05	6.99038e-05	0.000121715	0.000252147
		0.0120944	0.0123961	0.00775465	0.0117772	0.00626834	0.0071596	0.00208813	0.00183676	0.00206411	0.002704	0	0	0	0	0	0.000214251	0.000112993	0.000310664	0.000488342	2.84531e-05	4.94005e-05	5.48591e-05	0	4.91958e-05	6.75504e-06	0	6.89151e-06	4.53748e-05	0	0	0	0	0	0	0	0	0	0	0	0	0	0	0	0	0	0.00013087	2.72249e-05	0.000142265
		0.0051407	0.00519122	0.00335666	0.0050308	0.00272853	0.00336352	0.000906884	0.000875762	0.000881979	0.00106669	0	0	0	0	0	8.05483e-05	3.16203e-05	9.02762e-05	0.000154015	5.57131e-06	1.77444e-05	2.44509e-06	0	1.16229e-05	4.11299e-06	0	2.6896e-06	0	0	0	0	0	3.58031e-07	0	0	0	0	0	0	0	0	0	0	0	8.54035e-06	2.19447e-05	3.72178e-05	6.34938e-05
		0.0074544	0.00797693	0.00462321	0.0069811	0.00380605	0.00438359	0.00144573	0.00114477	0.00121417	0.00150211	0	0	0	0	0	8.45685e-05	2.85979e-05	0.000209963	0.000272599	3.21022e-06	0	2.86469e-05	1.76195e-05	0	0	0	2.94801e-05	0	0	0	0	0	0	0	0	0	0	0	0	0	0	0	0	0	6.46945e-06	5.72449e-05	3.04603e-05	6.37143e-05
		0.00935229	0.0096026	0.00620329	0.00886821	0.00463318	0.00586109	0.00173398	0.00118627	0.00156996	0.00186172	0	1.82752e-07	0	0	0	8.95179e-05	3.29258e-05	0.000178213	0.000408267	6.09172e-08	2.30267e-05	3.6398e-05	9.32034e-06	4.80637e-05	9.13758e-08	0	9.22896e-06	0	0	0	0	0	0	0	0	0	0	0	0	0	0	0	0	0	0	2.15952e-05	7.88574e-05	0.000107976
		0.0160879	0.0154741	0.0109999	0.0180531	0.00841256	0.0108119	0.00272427	0.00212202	0.00341838	0.00315985	0	0	0	0	0	0.000426752	0.000175252	0.000613381	0.000720371	0	1.86386e-05	2.71108e-05	1.86386e-05	8.8352e-05	6.29357e-06	0	0	0	0	0	0	0	0	0	0	0	0	0	0	0	0	0	0	0	1.86386e-05	0.000111832	0.000109895	0.000154192
		0.0211394	0.0196585	0.013252	0.0194229	0.00910251	0.0132211	0.00371741	0.00237536	0.00289297	0.00437317	0	0	6.1402e-05	0	9.65875e-06	0.00020956	1.25909e-05	0.000441888	0.000614365	0	0.000113145	7.46828e-05	0	0	0	0	0	6.1402e-05	0	3.05286e-05	0	0	0	0	0	0	0	0	0	0	0	0	0	0	3.0701e-05	0.000257337	0.000176272	0.000184551
		0.0165501	0.0149591	0.010446	0.0154598	0.0075374	0.00888274	0.00246786	0.00201078	0.00239688	0.00312489	0	0	0	0	0	8.06009e-05	5.52939e-05	0.000135548	0.000352044	0	2.9207e-05	0	0	0.000110761	1.09201e-05	0	2.39203e-05	0	0	0	0	0	0	0	0	0	0	0	0	0	0	0	0	0	1.09201e-05	5.90206e-05	0.000156435	0.000134681
		0.023602	0.0225455	0.0145634	0.0227435	0.011005	0.0140097	0.00393612	0.00307795	0.00248768	0.00492171	0	0	0	0	0	0.000215091	0.000161445	0.000462336	0.000919426	2.99537e-05	7.97073e-05	0	0	0	0	2.99537e-05	0	2.99537e-05	0	0	0	0	0	0	0	0	0	0	0	0	0	0	0	0	2.99537e-05	5.19536e-05	0	0.000259768
		0.0147519	0.0128726	0.0122401	0.0132209	0.00908159	0.00901645	0.00366857	0.00272963	0.0022106	0.0030126	0	0	0	0	0	0.000154903	0.000151777	0.000276716	0.000357099	0	8.05133e-05	0	0	2.07146e-05	0	0	0	0	0	0	0	0	0	0	0	0	0	0	0	0	0	0	0	0	0	0.000106179	0.000119597	0.000177963
		0.00800264	0.00821368	0.00531744	0.00747889	0.00411072	0.00492082	0.00136988	0.0011907	0.00127214	0.00159229	0	0	0	0	0	8.77627e-05	0.00012482	0.000200915	0.00031641	0	2.3215e-05	4.614e-06	0	1.88184e-05	0	0	0	0	0	0	0	0	0	0	0	0	0	0	0	0	0	0	0	0	0	3.33368e-05	3.64047e-05	0.000140377
		0.0052607	0.00519217	0.00327923	0.00500702	0.00262416	0.00324496	0.000888395	0.000738975	0.000934873	0.00109902	0	0	0	0	0	6.64884e-05	4.8625e-05	0.000105942	0.000181399	0	2.11306e-05	9.5563e-06	9.39614e-07	4.10868e-05	1.01436e-06	6.83356e-07	0	1.01436e-06	0	0	0	0	4.17488e-06	0	0	0	0	0	0	0	0	0	0	0	9.81256e-06	7.9013e-06	2.68965e-05	5.82668e-05
		0.00804883	0.0079011	0.00428461	0.00649696	0.00450773	0.00382482	0.00110861	0.000652917	0.00102009	0.00143399	0	0	7.28935e-06	0	0	0.000169391	4.58187e-05	0.000143704	0.000329687	0	5.97032e-06	0	0	7.28935e-06	7.28935e-06	1.22183e-05	0	0	0	0	0	0	0	0	0	0	0	0	0	0	0	0	0	0	0	1.45787e-05	0	0.000157866
		0.0083556	0.00760244	0.00410787	0.00754414	0.00339329	0.00439531	0.00124137	0.00122316	0.00129567	0.00139244	0	0	0	0	0	9.72843e-05	4.47844e-05	0.000187201	0.000298292	0	1.01519e-05	0	0	1.18342e-05	0	4.98894e-06	0	9.97787e-06	0	0	0	0	0	0	0	0	0	0	0	0	0	0	0	0	0	4.98894e-06	5.71987e-05	0.000158892
		0.0172173	0.0173403	0.0109115	0.0139496	0.00928132	0.0121726	0.00391955	0.00240472	0.00373764	0.00457656	0	0	0	0	6.58394e-06	0.000115877	0.000197057	0.000290813	0.000517234	0	5.17498e-05	2.62041e-05	0	7.76247e-05	2.73234e-05	6.58394e-06	0	0	0	0	0	0	0	0	0	0	0	0	0	0	0	0	0	0	3.54874e-05	9.07925e-05	0.00016078	0.000140172
		0.00972801	0.00938568	0.00614275	0.00889275	0.00519433	0.0054435	0.00163804	0.00128133	0.00163159	0.00182667	0	0	0	0	0	0.000180278	4.80658e-05	0.000219747	0.000251157	0	2.9633e-05	5.10415e-05	0	1.42586e-05	1.19441e-05	1.90114e-06	0	0	0	0	0	0	0	0	0	0	0	0	0	0	0	0	0	0	2.39709e-05	1.18201e-05	2.90131e-05	9.52224e-05
		0.0103986	0.0102751	0.00673202	0.00997187	0.00533835	0.00694204	0.00179128	0.00129535	0.00135328	0.00208552	0	0	0	5.32367e-07	0	8.42471e-05	8.66095e-05	0.000164169	0.000360313	5.42349e-06	2.33243e-05	1.87659e-05	1.60043e-05	1.11797e-05	0	5.12404e-06	5.32367e-07	5.58986e-06	0	0	0	0	0	0	0	0	0	1.06473e-06	0	0	0	0	0	0	3.15428e-05	5.34031e-05	5.11073e-05	0.0001285
		0.00793073	0.00726147	0.00467634	0.00772645	0.00432737	0.00479556	0.00133541	0.0011444	0.00152666	0.00146517	0	0	0	0	0	7.40242e-05	6.83474e-05	0.000218851	0.000278345	0	2.39238e-05	1.38542e-05	0	4.32521e-05	1.08356e-05	0	0	0	0	0	0	0	0	0	0	0	0	0	0	0	0	0	0	0	1.57014e-05	2.59963e-05	4.10895e-05	0.000112591
		0.0177497	0.0162263	0.010732	0.016809	0.00948194	0.0125282	0.00290313	0.00225195	0.00269036	0.00329014	0	1.65733e-05	0	0	0	0.000177939	7.60356e-05	0.000237849	0.000599774	1.31019e-05	9.2385e-05	1.65733e-05	0	6.80849e-05	0	0	1.65733e-05	0	0	0	0	0	0	1.65733e-05	0	0	0	0	0	0	0	0	0	0	0	0.000154871	1.62374e-05	7.26762e-05
		0.0137383	0.0134502	0.00909364	0.0105761	0.00617816	0.0077724	0.0018772	0.00213492	0.0020997	0.00270711	0	0	0	0	0	0.000280166	0.000125005	0.000461628	0.000466843	8.54027e-06	7.61822e-05	0	0	3.1667e-05	8.54027e-06	2.90974e-05	2.38069e-05	0	0	0	0	0	0	0	0	0	0	0	0	0	0	0	0	0	1.98769e-05	5.22241e-05	0.0001145	0.000160905
		0.0178782	0.0178673	0.0110842	0.0175756	0.00997025	0.0127879	0.0034649	0.00282533	0.00436698	0.00398047	0	0	0	0	0	0.000264143	0.000139424	0.000341661	0.000467832	1.27079e-06	0	6.6081e-05	3.30405e-05	0.000209499	0	0	0	1.16186e-05	0	5.80932e-06	0	0	0	0	0	0	0	0	0	0	0	0	0	0	0	0.000266684	0.000142873	0.00019552
		0.0130737	0.0140489	0.0107298	0.0165301	0.00811716	0.00968721	0.00278677	0.00262717	0.00334483	0.00274659	0	4.305e-06	0	0	0	0.000207756	0.000168692	0.000189659	0.000360105	0	9.48695e-06	3.34036e-05	0	8.57811e-05	9.48695e-06	3.23672e-05	1.89739e-05	0	0	0	0	0	0	0	0	0	0	0	0	0	0	0	0	0	0	7.6932e-05	3.77883e-05	8.29908e-05
		0.00895348	0.00861516	0.00548352	0.00765893	0.00452439	0.00508978	0.00140629	0.00142823	0.00150867	0.00187507	0	0	0	0	2.18431e-07	8.01953e-05	6.78696e-05	0.000182296	0.000361909	0	3.43248e-05	1.91595e-05	9.17409e-06	2.17495e-05	2.18431e-07	2.18431e-07	0	0	0	0	0	0	0	0	0	0	0	0	0	0	0	0	0	0	1.42292e-05	4.78987e-05	7.32991e-05	8.32533e-05
		0.0169689	0.0160404	0.0110223	0.0153847	0.00753935	0.00937135	0.0031011	0.00239649	0.0025467	0.00328233	0	0	0	0	2.08049e-05	0.000161728	4.04321e-05	0.000410078	0.000480082	0	0	0	0	0	1.17763e-06	0	0	0	0	2.08049e-05	0	0	0	0	0	0	0	0	0	0	0	0	0	0	2.63005e-05	0.000142101	7.99483e-05	7.17048e-05
		0.00854236	0.00843749	0.00523671	0.00752667	0.00388334	0.00448593	0.00140385	0.000915492	0.00121376	0.00142886	0	9.85919e-07	0	0	3.94368e-07	7.42397e-05	2.89203e-05	0.000138653	0.000287987	5.58687e-06	4.92959e-07	1.46902e-05	4.92959e-07	6.17843e-06	4.92959e-07	0	4.20659e-06	0	0	0	0	0	9.85919e-07	0	0	0	0	0	0	0	0	0	0	0	1.03521e-05	8.60707e-05	5.42255e-06	8.6005e-05
		0.0146176	0.0149708	0.00952653	0.0131901	0.00727548	0.00919299	0.00185416	0.00206233	0.00247096	0.00297414	0	0	0	0	0	0.000248675	0.000163622	0.000329781	0.000343126	0	1.17477e-05	2.65968e-05	4.0694e-05	0.000155069	3.28935e-05	0	0	1.24995e-05	0	0	0	0	0	0	0	0	0	0	0	0	0	0	0	0	8.93764e-05	5.24417e-05	0.000172362	7.67829e-05
		0.0190446	0.0200761	0.0123273	0.0203057	0.0097853	0.01073	0.00365897	0.00303819	0.00359453	0.0042349	0	0	0	0	0	0.00028466	0	0.000165395	0.000771456	0.000104082	6.52539e-05	3.40757e-05	0	0.000149748	1.73856e-05	4.05664e-05	1.73856e-05	0	0	0	0	1.73856e-05	0	0	0	0	0	0	0	0	0	0	0	0	1.73856e-05	0	0.000148705	0.000302393
		0.0143306	0.0137026	0.00834949	0.0111262	0.00676104	0.00819244	0.00207258	0.00154381	0.00190882	0.00272855	0	0	0	0	0	0.000151543	0.000122387	0.000297582	0.000526014	1.08368e-05	4.74755e-05	0	2.16736e-05	1.08368e-05	1.08368e-05	0	0	0	0	0	0	0	0	0	0	0	0	0	0	0	0	0	0	0	0	5.90863e-05	8.3168e-05	0.000275478
		0.0130803	0.0127156	0.00797178	0.0145632	0.00730847	0.00804258	0.00232497	0.00197298	0.00222757	0.00268666	0	0	7.27397e-06	0	0	0.00015213	0.000225701	0.00021815	0.000362936	7.27397e-06	3.68548e-05	4.24661e-05	0	4.43366e-05	0	0	2.31381e-05	1.19155e-05	0	0	0	0	0	0	0	0	0	0	0	0	0	0	0	0	1.76653e-05	4.92551e-05	7.94594e-05	0.000229234
		0.0191903	0.0188945	0.0122932	0.0179711	0.00947057	0.0125251	0.00286832	0.00279699	0.00394353	0.00374508	0	0	0	0	3.45676e-06	0.000246215	7.25919e-05	0.000330278	0.00108652	0	2.70256e-05	0	2.70256e-05	0.000116273	0	0	0	0	0	0	0	0	0	0	0	0	0	0	0	0	0	0	0	0	0	5.40511e-05	0.000101189	0.000166867
		0.0188403	0.0211055	0.0130162	0.0185871	0.00950022	0.0108752	0.00298016	0.00289179	0.00266263	0.00419013	0	0	0	0	0	0.000277803	0.000280112	0.0002567	0.000589405	0	0	2.8852e-05	0	8.9029e-05	0	2.8852e-05	0	5.7704e-05	0	0	0	0	2.8852e-05	0	0	0	0	0	0	0	0	0	0	0	0	0.00015646	0.000191907	8.01261e-05
		0.0231189	0.0205521	0.0197969	0.0244	0.02262	0.0279904	0.00840816	0.00719721	0.0137624	0.0184333	0	0	0	0	2.84565e-05	0.000130087	9.95163e-05	0.000418229	0.000786374	0	4.87825e-05	6.82955e-06	0.000113826	7.7239e-05	0.000108622	7.46373e-05	4.06521e-06	0.000102606	0	0	0	0	0	4.06521e-06	0	0	0	0	0	0	0	0	0	0	0.000120655	0.000176105	0.000119517	0.000267653
		0.0223036	0.0212549	0.0131045	0.0192663	0.00995579	0.0111808	0.00278569	0.00318688	0.0026936	0.0038491	0	0	0	0	0	0.0001589	0.000251662	0.000350451	0.000611657	0	0	3.59995e-05	0	0.000159068	0	2.94694e-05	0	0	0	0	0	0	0	2.94694e-05	0	0	0	0	0	0	0	0	0	0	8.70686e-05	0.000129933	0.000198248	0.000354972
		0.0161905	0.0180815	0.0110273	0.0142728	0.00876492	0.00869644	0.0031448	0.00237291	0.00314129	0.00297897	0	0	0	0	0	0.000218365	0.00019735	0.000400739	0.000473567	5.48328e-05	2.64502e-05	1.13531e-05	0	5.48328e-05	5.48328e-05	0	0	1.85997e-05	0	0	0	0	0	0	0	0	0	0	0	0	0	0	0	0	3.76825e-05	0.000121864	0.000120415	0.000145899
		0.00806935	0.00817827	0.0053034	0.00799233	0.00416865	0.00473651	0.00163867	0.00124927	0.00146556	0.00153816	0	0	0	0	0	0.000143334	7.44509e-05	0.000108642	0.000367687	9.63482e-06	2.60265e-05	2.44937e-05	2.18973e-07	2.0083e-05	2.68711e-05	0	0	0	0	0	0	0	0	0	0	0	0	0	0	0	0	0	0	0	5.6933e-05	2.71839e-05	8.69636e-05	0.000151373
		0.0113719	0.0111465	0.00676385	0.0088947	0.00581497	0.00671352	0.00200027	0.00159791	0.00158173	0.00201021	0	0	0	1.74374e-06	0	0.000187959	0.000111721	0.000189622	0.000304668	1.74374e-06	1.21656e-06	3.60914e-05	1.249e-05	3.04141e-05	0	1.74374e-06	2.54667e-05	0	0	0	0	0	0	1.74374e-06	0	0	0	0	0	0	0	0	0	0	1.74374e-06	3.72674e-05	5.63674e-05	0.000123806
		0.0108932	0.0113825	0.00912698	0.0136741	0.00714972	0.00715142	0.00250706	0.00158669	0.00179877	0.00196562	0	0	0	0	0	0.000159258	0.000139906	0.000229341	0.000309624	0	4.15796e-05	2.07898e-05	0	0.000120032	6.00158e-05	0	0	0	0	0	0	0	0	0	0	0	0	0	0	0	0	0	0	0	7.96288e-05	0	5.8839e-05	0.000195869
		0.00482994	0.00448985	0.00305515	0.0048727	0.00256911	0.00299821	0.00082428	0.000705701	0.000844519	0.00097609	0	0	0	0	0	5.79185e-05	3.72226e-05	0.000127691	0.000144917	0	1.08282e-05	1.62563e-05	0	1.79445e-05	0	3.32029e-06	9.50385e-06	0	0	0	0	0	0	0	0	0	0	0	0	0	0	0	0	0	6.15559e-06	8.79503e-06	1.78139e-05	5.68832e-05
		0.00726269	0.00702645	0.00497035	0.00727811	0.00367007	0.00431505	0.00118302	0.00111289	0.00133362	0.00149559	0	0	0	0	0	6.69113e-05	5.78363e-05	0.000155336	0.000291868	9.02986e-06	2.75185e-05	1.74728e-05	0	2.33873e-05	1.14905e-05	0	5.73396e-06	0	0	0	0	0	0	0	0	0	0	0	0	0	0	0	0	0	1.23935e-05	2.7812e-05	2.55771e-05	0.000124454
[truncated: 6 more columns]
