# Supplementary material for: Temporal signals in dairy cattle slurry and fertilized field soil resistomes and bacterial communities
Source: Front Microbiol. 2026 Jan 20;16:1666851. doi: 10.3389/fmicb.2025.1666851 (PMC12865810; doi:10.3389/fmicb.2025.1666851)
Supplement: Supplementary file 1 [file Data_Sheet_1.ZIP › Williams et al. Supplementary Material/Supplementary_file_1.xlsx]

## Sheet: Sheet1
Site		pH	Moisture content %	TOC mg kg-1	TC mg kg-1	IC mg kg-1	TN mg kg-1	C/N_ratio	B mg kg-1	Na mg kg-1	Mg mg kg-1	P mg kg-1	S mg kg-1	K mg kg-1	Ca mg kg-1
Slurry-impacted	Average	7.17824	20.4728	117.145	179.53	62.3878	97.0957	2.47144	1.10605	66.8387	564.621	0.932735	24.7026	329.496	4176.77
	SE	0.0402963	0.795198	9.6321	9.79559	2.64027	9.59661	0.242696	0.277029	2.27807	18.2434	0.245693	1.86339	25.7248	85.183
Untreated	Average	6.51	27.3448	94.0721	133.88	19.7474	54.0734	2.79775	2.72928	22.0938	264.003	2.19861	12.575	367.033	2261.3
	SE	0.183267	1.44465	20.7649	28.4567	11.7377	7.33771	0.572862	0.835363	5.62464	36.2479	1.25138	1.66187	48.5499	290.835
Site		-	Al mg kg-1	Mn mg kg-1	Fe mg kg-1	Co mg kg-1	Ni mg kg-1	Cu mg kg-1	Zn mg kg-1	As mg kg-1	Se mg kg-1	Mo mg kg-1	Cd mg kg-1	Cs mg kg-1	Ba mg kg-1
Slurry-impacted	Average	-	27.8244	0.144045	0.246147	0.00199867	0.0196723	0.0825595	0.237725	0.00675933	0.0033459	4.34864	0.00441475	0.00433646	101.441
	SE	-	8.74594	0.0304035	0.058435	<0.001	0.00370161	0.00766691	0.0402513	0.0017184	<0.001	1.83655	<0.001	0.00050084	3.00566
Untreated	Average	-	58.9061	0.707682	0.640694	0.00208782	0.071282	0.0844785	1.11183	0.0137524	0.00323906	0.00568534	0.0121366	0.010945	48.9174
	SE	-	21.8672	0.212778	0.208894	0.000626017	0.0305154	0.0163572	0.224733	0.00435748	<0.001	0.00227137	0.00223374	0.00117197	6.44955
